# Supplementary material for: (E)-Ethyl N′-(3,4,5-trimethoxy­benzyl­idene)hydrazinecarboxyl­ate
Source: Acta Crystallogr Sect E Struct Rep Online. 2008 Oct 18;64(Pt 11):o2127. doi: 10.1107/S1600536808033461 (PMC2959716; doi:10.1107/S1600536808033461)
Supplement: Supplementary file 2 [file e-64-o2127-Isup2.hkl]

#
# h,k,l, Fc-squared, Fo-squared, sigma(Fo-squared) and status flag
#
data_I
_shelx_title ' M in P2(1)/c'
_shelx_refln_list_code          4
_shelx_F_calc_maximum      150.34
_exptl_crystal_F_000       600.00
_reflns_d_resolution_high  0.8394
 
loop_
 _symmetry_equiv_pos_as_xyz
 'x, y, z'
 '-x, y+1/2, -z+1/2'
 '-x, -y, -z'
 'x, -y-1/2, z-1/2'
 
_cell_length_a    22.0367
_cell_length_b     4.8782
_cell_length_c    14.0212
_cell_angle_alpha  90.000
_cell_angle_beta  108.239
_cell_angle_gamma  90.000
 
_shelx_F_squared_multiplier     1.000
 
loop_
 _refln_index_h
 _refln_index_k
 _refln_index_l
 _refln_F_squared_calc
 _refln_F_squared_meas
 _refln_F_squared_sigma
 _refln_observed_status
   1   0   0        5.03       -0.15      0.10 o
   2   0   0      517.80      511.08      6.10 o
   3   0   0     7891.18     7582.33    375.55 o
   4   0   0      429.47      421.70      5.38 o
   5   0   0      460.78      424.42      5.54 o
   6   0   0     3807.05     3479.14     68.69 o
   7   0   0     1732.20     1792.70     20.79 o
   8   0   0     2120.24     2031.96     23.59 o
   9   0   0        6.96       12.87      0.89 o
  10   0   0        0.03        0.82      1.12 o
  11   0   0        1.03        0.76      0.51 o
  12   0   0     1408.48     1425.21     17.75 o
  13   0   0      150.22      153.65      3.75 o
  14   0   0       32.39       29.92      2.18 o
  15   0   0       20.27       25.41      2.06 o
  16   0   0      672.57      687.55     19.82 o
  17   0   0       71.39       80.15      5.77 o
  19   0   0     2926.82     2914.41     66.55 o
  21   0   0       61.88       64.45      6.16 o
  22   0   0       68.01       73.38      6.68 o
  23   0   0       85.19       81.18      7.38 o
  24   0   0        8.80        9.30      3.86 o
   1   1   0     1171.12     1123.23     10.24 o
   2   1   0       91.91      118.17      1.67 o
   3   1   0      524.06      504.20      4.66 o
   4   1   0      984.89      957.12      8.25 o
   5   1   0      331.99      292.23      4.15 o
   6   1   0     1028.80     1003.95     11.24 o
   7   1   0      868.97      840.98      9.80 o
   8   1   0      171.13      191.52      3.42 o
   9   1   0      101.58       93.75      1.72 o
  10   1   0       32.58       37.81      0.84 o
  11   1   0      148.98      136.20      2.33 o
  12   1   0      931.61      968.74      7.85 o
  13   1   0       94.35       95.42      2.19 o
  14   1   0       60.54       53.29      1.72 o
  15   1   0        2.30        3.15      0.70 o
  16   1   0      569.96      570.79      6.88 o
  17   1   0      447.17      467.46      6.13 o
  18   1   0      159.15      169.88      3.78 o
  19   1   0      206.04      232.06      7.75 o
  20   1   0        5.05        2.65      6.13 o
  21   1   0        1.00       -1.44      1.48 o
  22   1   0        0.01       -1.35      1.62 o
  23   1   0        1.86        1.39      1.97 o
  24   1   0        2.31        1.30      2.93 o
   0   2   0     1225.06     1217.82     15.47 o
   1   2   0      583.24      609.62      7.82 o
   2   2   0      458.05      444.84      4.86 o
   3   2   0      540.11      533.76      5.56 o
   4   2   0       25.15       19.25      0.76 o
   5   2   0       14.51       20.64      1.07 o
   6   2   0      202.79      185.44      3.04 o
   7   2   0     2088.02     2113.43     15.51 o
   8   2   0      597.54      631.62      7.02 o
   9   2   0      260.91      239.00      3.74 o
  10   2   0      422.82      474.22      5.92 o
  11   2   0      146.44      139.06      2.87 o
  12   2   0      989.62     1038.98     10.77 o
  13   2   0       89.40       74.33      2.19 o
  14   2   0       20.49       19.16      2.08 o
  15   2   0        0.45       -0.19      0.64 o
  16   2   0       69.93       72.57      2.34 o
  17   2   0        1.37        3.18      0.86 o
  18   2   0       13.70       14.62      1.39 o
  19   2   0      104.61      112.17      3.10 o
  20   2   0        7.93        8.06      1.23 o
  21   2   0        0.20        0.89      0.92 o
  22   2   0        3.94        6.93      1.61 o
  23   2   0        0.31       -1.84      3.13 o
   1   3   0       61.74       59.71      1.83 o
   2   3   0      121.99      122.96      1.92 o
   3   3   0       44.36       48.09      1.41 o
   4   3   0      550.34      593.71      5.83 o
   5   3   0      119.97      123.13      2.20 o
   6   3   0       42.84       44.14      1.82 o
   7   3   0      788.15      788.95      9.75 o
   8   3   0       23.89       19.12      1.35 o
   9   3   0       93.63       87.54      2.51 o
  10   3   0      315.31      321.22      5.84 o
  11   3   0        1.13       -0.96      0.69 o
  12   3   0      411.62      406.65      6.08 o
  13   3   0      156.85      155.60      3.57 o
  14   3   0        3.20        5.33      1.07 o
  15   3   0       22.58       17.93      1.56 o
  16   3   0       41.02       37.46      2.22 o
  17   3   0        0.01        0.59      0.86 o
  18   3   0       19.33       16.36      1.60 o
  19   3   0        4.92        3.48      1.16 o
  20   3   0       30.93       33.69      2.21 o
  21   3   0        0.01       -0.22      1.13 o
   0   4   0      169.10      169.27      3.77 o
   1   4   0      193.61      194.12      4.27 o
   2   4   0       88.32       81.98      2.12 o
   3   4   0        6.40        4.61      1.09 o
   4   4   0        9.11       12.78      1.37 o
   5   4   0       35.07       35.55      1.94 o
   6   4   0      367.47      347.90      5.68 o
   7   4   0        4.93        3.81      1.23 o
   8   4   0      120.53      118.27      3.26 o
   9   4   0       17.65       18.52      1.63 o
  10   4   0       13.01       10.63      2.47 o
  11   4   0        0.52        1.84      1.03 o
  12   4   0        1.74        0.18      0.95 o
  13   4   0       46.57       46.56      2.59 o
  14   4   0       27.46       26.36      2.13 o
  15   4   0       18.18       15.56      1.83 o
  16   4   0       23.95       19.24      1.99 o
  17   4   0       29.00       29.34      2.32 o
  18   4   0       18.09       24.07      2.81 o
   1   5   0       31.87       32.84      3.48 o
   2   5   0       42.90       46.41      2.82 o
   3   5   0      105.73      108.18      4.01 o
   4   5   0      103.06       99.92      3.90 o
   5   5   0        6.82        4.13      1.58 o
   6   5   0        3.19        0.85      1.36 o
   7   5   0        0.11       -1.19      1.25 o
   8   5   0       27.68       28.63      2.29 o
   9   5   0        2.34        2.40      1.26 o
  10   5   0        3.55        4.20      1.39 o
  11   5   0       27.05       35.09      2.58 o
  12   5   0        1.07       -0.38      1.40 o
 -24   1   1        1.57        3.07      2.19 o
 -23   1   1       10.91        9.97      2.71 o
 -22   1   1        5.34        5.19      1.98 o
 -21   1   1      326.06      350.58     10.35 o
 -20   1   1        1.14        6.15      1.99 o
 -19   1   1       31.27       29.85      2.04 o
 -18   1   1        0.70        0.95      0.69 o
 -17   1   1       35.46       36.89      1.84 o
 -16   1   1        1.78        1.45      0.65 o
 -15   1   1        0.86        0.15      0.56 o
 -14   1   1      684.59      695.86      7.62 o
 -13   1   1       24.05       21.15      1.14 o
 -12   1   1      471.59      489.36      5.69 o
 -11   1   1       41.36       39.40      1.34 o
 -10   1   1      320.07      331.57      5.00 o
  -9   1   1     2114.27     2256.79     23.68 o
  -8   1   1      372.69      369.29      5.26 o
  -7   1   1      237.24      258.14      3.99 o
  -6   1   1      427.12      425.87      6.78 o
  -5   1   1        1.67        0.93      0.41 o
  -4   1   1      288.67      312.65      3.15 o
  -3   1   1     2357.42     2397.86     19.31 o
  -2   1   1    19036.43    16804.57    593.31 o
  -1   1   1     2326.27     2105.30     21.24 o
   0   1   1        0.43        1.07      0.43 o
   1   1   1      532.94      504.35      6.82 o
   2   1   1      460.08      413.46      3.99 o
   3   1   1     1902.46     1805.45     14.82 o
   4   1   1      843.01      775.25      8.16 o
   5   1   1     1830.82     1774.06     15.91 o
   6   1   1      123.70      111.81      1.82 o
   7   1   1     2939.18     2978.02     24.11 o
   8   1   1        9.60        8.94      0.52 o
   9   1   1        0.44        0.40      0.34 o
  10   1   1     3525.62     3620.66     25.34 o
  11   1   1        0.87       -0.36      0.31 o
  12   1   1       72.03       74.34      1.60 o
  13   1   1      294.17      280.15      4.06 o
  14   1   1       35.88       32.84      1.70 o
  15   1   1       67.32       67.14      2.28 o
  16   1   1      168.39      190.94      3.53 o
  17   1   1     1090.13     1121.15     11.56 o
  18   1   1      287.87      299.65      4.78 o
  19   1   1       65.00       69.79      4.40 o
  20   1   1       95.27       90.44      4.95 o
  21   1   1       13.66       13.04      2.62 o
  22   1   1        2.76        3.56      2.02 o
  23   1   1       27.63       30.80      3.70 o
  24   1   1        2.49        5.57      3.77 o
 -23   2   1       27.31       28.39      3.72 o
 -22   2   1        1.31        1.13      1.23 o
 -21   2   1        4.59        3.21      1.01 o
 -20   2   1       13.14       14.12      1.44 o
 -19   2   1       30.90       29.04      1.80 o
 -18   2   1       56.72       55.79      2.22 o
 -17   2   1        2.10        2.58      0.82 o
 -16   2   1        1.80        3.60      0.89 o
 -15   2   1      210.69      194.07      3.74 o
 -14   2   1      490.98      496.45      6.50 o
 -13   2   1       19.59       17.96      1.27 o
 -12   2   1      283.32      294.01      4.49 o
 -11   2   1        1.54        0.84      0.57 o
 -10   2   1      129.42      136.10      3.15 o
  -9   2   1      350.70      408.49      5.23 o
  -8   2   1       39.05       43.05      1.51 o
  -7   2   1     2975.50     3127.63     22.22 o
  -6   2   1      349.35      374.66      3.72 o
  -5   2   1      171.65      169.94      2.33 o
  -4   2   1      288.06      296.55      3.17 o
  -3   2   1      808.85      792.77      8.27 o
  -2   2   1       33.10       32.99      1.17 o
  -1   2   1        0.92        0.36      0.54 o
   0   2   1       87.80       91.50      1.79 o
   1   2   1      130.13      142.80      2.96 o
   2   2   1       11.56       15.08      1.22 o
   3   2   1       61.30       56.88      1.40 o
   4   2   1      332.38      349.52      3.92 o
   5   2   1     1045.67     1116.69      9.37 o
   6   2   1      520.03      542.64      5.56 o
   7   2   1      257.71      259.50      3.04 o
   8   2   1      770.34      730.38      6.31 o
   9   2   1       26.48       34.79      1.47 o
  10   2   1       98.57      104.76      2.53 o
  11   2   1       49.60       47.10      1.78 o
  12   2   1      152.81      167.86      3.29 o
  13   2   1      128.61      127.71      2.92 o
  14   2   1      209.24      218.75      3.99 o
  15   2   1       59.28       59.31      2.15 o
  16   2   1        0.94       -0.02      0.67 o
  17   2   1       95.74       84.25      2.61 o
  18   2   1       15.12       12.07      1.30 o
  19   2   1       28.04       24.72      1.70 o
  20   2   1       33.32       38.36      2.21 o
  21   2   1       10.80        8.36      1.33 o
  22   2   1        4.42        0.94      4.38 o
 -21   3   1        8.45        8.06      1.67 o
 -20   3   1        1.97        1.49      1.19 o
 -19   3   1        3.09        1.50      0.94 o
 -18   3   1       23.68       24.74      1.82 o
 -17   3   1        0.63        0.07      0.83 o
 -16   3   1        8.80        8.24      1.25 o
 -15   3   1       99.23       96.78      2.89 o
 -14   3   1      232.81      230.58      4.46 o
 -13   3   1       15.64       19.18      1.93 o
 -12   3   1        0.03       -0.65      0.66 o
 -11   3   1        0.01       -0.16      0.62 o
 -10   3   1      177.61      180.61      3.65 o
  -9   3   1      116.66      116.81      2.85 o
  -8   3   1       11.22       11.19      1.14 o
  -7   3   1       24.43       24.62      1.44 o
  -6   3   1      285.29      300.52      5.07 o
  -5   3   1        0.45        0.40      0.51 o
  -4   3   1        0.11        0.18      0.49 o
  -3   3   1      228.83      232.29      3.31 o
  -2   3   1       63.61       61.56      1.41 o
  -1   3   1       97.52       87.99      1.69 o
   0   3   1       47.62       42.21      1.16 o
   1   3   1      103.57      104.21      3.36 o
   2   3   1      346.14      318.10      3.36 o
   3   3   1      603.19      632.97      6.13 o
   4   3   1        3.43        5.35      0.77 o
   5   3   1      779.13      799.02     12.33 o
   6   3   1      173.38      165.82      3.04 o
   7   3   1       10.10       10.51      2.27 o
   8   3   1       93.77      107.20      2.96 o
   9   3   1      322.28      283.33      8.80 o
  10   3   1        3.77        3.42      0.96 o
  11   3   1      131.87      119.45      3.02 o
  12   3   1      143.89      146.74      3.43 o
  13   3   1       85.19       86.49      3.49 o
  14   3   1      178.64      173.20      3.91 o
  15   3   1       21.77       19.13      1.59 o
  16   3   1        7.82        8.70      1.22 o
  17   3   1       17.51       20.44      1.74 o
  18   3   1       21.24       24.13      2.41 o
  19   3   1        1.12       -1.16      0.92 o
  20   3   1       13.34       16.52      2.25 o
 -18   4   1        5.58        2.64      1.19 o
 -17   4   1       28.74       27.21      2.09 o
 -16   4   1       14.01       11.14      1.50 o
 -15   4   1       20.52       21.95      1.86 o
 -14   4   1       25.06       22.06      1.81 o
 -13   4   1       32.82       32.24      2.08 o
 -12   4   1       56.02       51.87      2.37 o
 -11   4   1        1.32        1.44      1.00 o
 -10   4   1        3.47        2.61      1.04 o
  -9   4   1       21.39       23.32      1.74 o
  -8   4   1      127.07      121.35      3.25 o
  -7   4   1        8.35        6.59      1.40 o
  -6   4   1      125.56      107.59      3.04 o
  -5   4   1      620.62      616.25      7.97 o
  -4   4   1        1.68        0.93      0.97 o
  -3   4   1        3.33        2.94      0.97 o
  -2   4   1        0.59        0.10      0.61 o
  -1   4   1       12.67       17.21      1.09 o
   0   4   1       13.78       13.27      0.98 o
   1   4   1       45.86       38.25      2.95 o
   2   4   1      275.35      275.93      3.97 o
   3   4   1       12.91        8.44      1.23 o
   4   4   1       77.31       82.00      2.67 o
   5   4   1        9.53       12.59      1.43 o
   6   4   1      364.96      364.66      6.37 o
   7   4   1      194.61      181.47      4.39 o
   8   4   1       32.00       35.31      2.19 o
   9   4   1       51.79       53.91      2.60 o
  10   4   1        7.24        5.75      1.59 o
  11   4   1       35.06       39.95      2.40 o
  12   4   1        3.02        2.72      1.17 o
  13   4   1       24.95       23.18      2.16 o
  14   4   1       70.30       75.86      3.19 o
  15   4   1       48.90       51.46      2.77 o
  16   4   1        1.38        0.71      1.26 o
  17   4   1        4.29        7.90      1.50 o
 -13   5   1       10.31       14.22      2.38 o
 -12   5   1       47.15       53.99      2.99 o
 -11   5   1        0.55        1.64      1.25 o
 -10   5   1       61.46       61.06      3.00 o
  -9   5   1       19.01       19.50      2.09 o
  -8   5   1        5.50        4.41      1.35 o
  -7   5   1       52.35       47.41      3.10 o
  -6   5   1       15.80       11.90      2.75 o
  -5   5   1       27.92       23.35      2.33 o
  -4   5   1       66.22       80.32      3.61 o
  -3   5   1      205.78      220.21      5.15 o
  -2   5   1      122.50      130.60      3.95 o
  -1   5   1       22.04       13.12      4.83 o
   0   5   1       21.57       30.04      5.81 o
   1   5   1       21.45       24.24      2.09 o
   2   5   1        5.23        5.18      1.79 o
   3   5   1       31.84       31.60      2.31 o
   4   5   1        6.80        6.87      1.61 o
   5   5   1       51.38       52.44      2.86 o
   6   5   1        2.93        2.97      1.32 o
   7   5   1       54.95       59.32      3.38 o
   8   5   1        0.05        1.44      1.20 o
   9   5   1        2.43        4.75      1.36 o
  10   5   1        1.56        1.74      1.28 o
  11   5   1       62.43       58.51      3.10 o
  12   5   1       42.74       41.04      4.37 o
 -25   0   2        0.05       -0.12      2.83 o
 -24   0   2       22.85       17.90      4.31 o
 -23   0   2       23.27       28.70      4.68 o
 -22   0   2      229.96      217.62     11.35 o
 -21   0   2      382.15      392.37     15.44 o
 -20   0   2      189.43      220.28     10.80 o
 -19   0   2     1222.75     1231.54     32.51 o
 -18   0   2       94.81      115.04      7.15 o
 -17   0   2        3.22        4.43      2.04 o
 -16   0   2      715.96      701.11     10.34 o
 -15   0   2      105.31      115.49      3.12 o
 -14   0   2        7.77        4.54      0.87 o
 -13   0   2      653.01      717.24     10.04 o
 -12   0   2      163.98      181.99      3.71 o
 -11   0   2      345.69      337.57      5.43 o
 -10   0   2      162.98      154.73      3.11 o
  -9   0   2      178.66      178.22      3.28 o
  -8   0   2       43.79       50.62      1.51 o
  -7   0   2     3186.01     3193.94     36.00 o
  -6   0   2     2260.09     2071.52     23.71 o
  -5   0   2     1887.35     1796.05     21.57 o
  -4   0   2     1717.34     1729.50     36.17 o
  -3   0   2    12180.65    12469.68    249.72 o
  -2   0   2     2514.15     2572.74     29.23 o
  -1   0   2     6190.16     6583.16     72.86 o
   0   0   2     1415.85     1352.53     15.71 o
   1   0   2     5950.66     6178.95     68.19 o
   2   0   2      273.34      276.03      6.95 o
   3   0   2      720.76      618.03      9.45 o
   4   0   2     3336.25     3187.46     35.89 o
   5   0   2        0.12        0.37      0.33 o
   6   0   2        0.08       -0.14      0.33 o
   7   0   2      126.05      116.83      5.79 o
   8   0   2     5398.94     5850.22     68.94 o
   9   0   2      547.91      623.03      8.76 o
  10   0   2        0.00        5.09      0.85 o
  11   0   2       12.76       17.51      1.25 o
  12   0   2        1.79        0.38      0.61 o
  13   0   2      236.08      230.46      4.07 o
  14   0   2       21.94       29.88      1.37 o
  15   0   2      201.43      192.88      4.48 o
  16   0   2       34.40       26.80      3.73 o
  17   0   2      137.17      132.31      7.79 o
  18   0   2      112.62      124.60      7.59 o
  19   0   2       10.26       16.09      3.53 o
  20   0   2       60.77       61.19      5.94 o
  21   0   2        4.01        5.55      3.03 o
  22   0   2        9.51       10.46      3.49 o
  23   0   2        0.43        1.73      2.87 o
 -24   1   2        3.48        5.61      2.19 o
 -23   1   2        3.43        4.36      1.95 o
 -22   1   2       61.62       70.77      4.70 o
 -21   1   2       13.16       15.27      2.60 o
 -20   1   2      324.05      306.41     11.58 o
 -19   1   2      116.74      132.13      3.40 o
 -18   1   2        0.07       -0.15      0.62 o
 -17   1   2       16.81       20.51      1.28 o
 -16   1   2        2.68        1.51      0.65 o
 -15   1   2      280.08      277.81      4.15 o
 -14   1   2      294.97      303.98      4.30 o
 -13   1   2      154.19      166.19      2.92 o
 -12   1   2      232.17      218.15      3.34 o
 -11   1   2      406.85      442.62      4.51 o
 -10   1   2      388.77      414.14      6.00 o
  -9   1   2      181.44      249.09      4.14 o
  -8   1   2      211.58      214.24      2.91 o
  -7   1   2      328.47      354.65      3.64 o
  -6   1   2     2368.58     2233.80     18.24 o
  -5   1   2     1406.10     1415.07     11.88 o
  -4   1   2     7978.52     7617.27     71.63 o
  -3   1   2    11829.91    11300.57    202.69 o
  -2   1   2     2752.21     2708.45     27.11 o
  -1   1   2     4048.06     4097.38     32.52 o
   0   1   2    13396.92    13196.45    288.39 o
   1   1   2        1.48       -0.04      0.27 o
   2   1   2       33.10       40.68      0.94 o
   3   1   2        0.30       -0.38      0.25 o
   4   1   2      145.81      153.65      2.06 o
   5   1   2     2872.88     2790.48     22.66 o
   6   1   2       13.07       10.20      0.94 o
   7   1   2      381.71      357.03      4.28 o
   8   1   2     1322.74     1382.94     10.49 o
   9   1   2      581.51      667.87      5.78 o
  10   1   2       10.96        9.13      0.75 o
  11   1   2       88.46       95.21      1.83 o
  12   1   2        0.95        0.02      0.44 o
  13   1   2      559.29      562.01      6.58 o
  14   1   2      155.93      152.35      2.99 o
  15   1   2      426.77      406.60      5.50 o
  16   1   2      654.54      663.52      7.81 o
  17   1   2        1.71        2.12      0.83 o
  18   1   2       61.15       61.51      2.40 o
  19   1   2       24.56       24.32      2.97 o
  20   1   2        0.50       -0.15      1.60 o
  21   1   2        2.67        3.60      1.94 o
  22   1   2        0.28        1.16      2.07 o
  23   1   2        0.36       -0.19      2.85 o
 -24   2   2        4.91        6.64      4.52 o
 -23   2   2       29.10       38.61      4.10 o
 -22   2   2       15.73       18.02      1.84 o
 -21   2   2        8.89        7.86      1.21 o
 -20   2   2       19.75       21.22      1.63 o
 -19   2   2       56.47       49.84      2.20 o
 -18   2   2        2.99        3.17      0.92 o
 -17   2   2       39.25       37.03      2.06 o
 -16   2   2       48.94       50.62      2.00 o
 -15   2   2       26.14       30.50      1.60 o
 -14   2   2        2.82        2.43      1.02 o
 -13   2   2      470.90      475.38      7.20 o
 -12   2   2       16.70       17.52      1.22 o
 -11   2   2      125.74      130.36      2.73 o
 -10   2   2        2.29        2.88      0.84 o
  -9   2   2      102.16       79.13      2.02 o
  -8   2   2      160.82      163.27      2.09 o
  -7   2   2      570.84      556.75      5.04 o
  -6   2   2        5.30        5.45      0.50 o
  -5   2   2       76.21       74.06      1.44 o
  -4   2   2     1938.20     2085.49     15.27 o
  -3   2   2        2.10        2.68      0.52 o
  -2   2   2      197.19      197.81      3.60 o
  -1   2   2      284.34      268.72      3.44 o
   0   2   2       21.70       26.11      1.03 o
   1   2   2      493.02      552.25      7.34 o
   2   2   2      455.22      501.30      6.02 o
   3   2   2       74.37       77.88      1.45 o
   4   2   2        2.51        2.50      0.54 o
   5   2   2       14.64       10.22      0.70 o
   6   2   2      371.05      398.20      4.06 o
   7   2   2       12.56       18.89      0.80 o
   8   2   2       15.65       15.04      0.85 o
   9   2   2      249.54      250.32      4.30 o
  10   2   2      459.37      445.42      6.30 o
  11   2   2      399.29      394.77      5.42 o
  12   2   2       62.89       59.68      2.03 o
  13   2   2       36.64       37.17      1.73 o
  14   2   2      187.30      187.61      3.74 o
  15   2   2      411.37      431.79      6.20 o
  16   2   2      128.12      121.58      3.10 o
  17   2   2       25.59       24.86      1.70 o
  18   2   2        2.84        3.02      1.02 o
  19   2   2       26.12       28.53      1.87 o
  20   2   2       30.45       25.28      1.85 o
  21   2   2       16.61       16.62      2.06 o
  22   2   2        0.39        0.56      3.11 o
 -22   3   2       10.32        8.78      1.49 o
 -21   3   2        0.00        0.87      1.01 o
 -20   3   2       17.58       13.91      1.53 o
 -19   3   2        0.76        0.95      0.91 o
 -18   3   2       95.07       93.43      3.34 o
 -17   3   2       65.12       64.02      2.53 o
 -16   3   2        2.91        4.22      1.03 o
 -15   3   2      381.22      369.85      5.94 o
 -14   3   2       18.87       22.41      1.62 o
 -13   3   2       73.28       67.82      2.80 o
 -12   3   2        7.03        7.10      1.41 o
 -11   3   2       21.14       18.22      1.38 o
 -10   3   2       26.78       24.13      1.52 o
  -9   3   2       14.29       15.98      1.29 o
  -8   3   2      201.82      215.50      3.85 o
  -7   3   2        0.09       -0.05      0.62 o
  -6   3   2       49.33       53.53      1.88 o
  -5   3   2        4.63        2.92      0.59 o
  -4   3   2      122.18      125.95      2.22 o
  -3   3   2      269.75      269.72      3.02 o
  -2   3   2      188.45      180.48      4.27 o
  -1   3   2      352.85      362.33      3.67 o
   0   3   2        5.23        5.60      0.63 o
   1   3   2      293.58      328.77      4.64 o
   2   3   2       72.90       75.97      1.54 o
   3   3   2      137.39      144.45      2.13 o
   4   3   2     1083.09     1084.76     10.08 o
   5   3   2      117.00      118.50      2.19 o
   6   3   2       19.59       25.30      1.15 o
   7   3   2        3.34        3.84      0.89 o
   8   3   2        0.02        0.29      0.74 o
   9   3   2       35.76       35.51      1.80 o
  10   3   2       13.46       16.86      1.37 o
  11   3   2      240.74      227.86      4.69 o
  12   3   2       40.02       43.14      2.22 o
  13   3   2      253.87      256.66      5.19 o
  14   3   2        7.38        9.13      2.39 o
  15   3   2       74.92       73.04      3.04 o
  16   3   2       16.11       11.31      1.60 o
  17   3   2        9.03        7.52      1.49 o
  18   3   2        2.51        0.56      0.93 o
  19   3   2       25.71       27.89      2.35 o
  20   3   2        0.11       -0.39      1.14 o
 -18   4   2        3.95        5.99      1.56 o
 -17   4   2       11.93       17.98      2.49 o
 -16   4   2      125.76      122.12      3.62 o
 -15   4   2       40.16       35.35      2.19 o
 -14   4   2        5.76        3.54      1.05 o
 -13   4   2       67.51       64.89      3.03 o
 -12   4   2        0.50        1.92      1.04 o
 -11   4   2        0.21       -0.69      0.87 o
 -10   4   2        5.06        2.34      0.98 o
  -9   4   2       43.39       44.90      2.19 o
  -8   4   2      136.76      142.24      3.50 o
  -7   4   2      209.54      205.29      4.16 o
  -6   4   2       12.72       14.11      1.63 o
  -5   4   2      136.80      134.98      3.31 o
  -4   4   2       47.71       49.49      2.13 o
  -3   4   2       38.43       41.47      2.13 o
  -2   4   2        8.84        4.31      1.47 o
  -1   4   2       10.16        9.20      0.92 o
   0   4   2       25.68       28.78      1.30 o
   1   4   2      122.44      122.14      3.34 o
   2   4   2        4.68        7.29      1.24 o
   3   4   2      591.12      595.51      8.46 o
   4   4   2      133.35      144.57      3.91 o
   5   4   2        5.09        3.62      1.17 o
   6   4   2        0.01       -0.47      0.92 o
   7   4   2        0.14       -0.04      1.01 o
   8   4   2        6.08        3.10      1.23 o
   9   4   2        6.34        6.87      1.34 o
  10   4   2       80.70       95.03      3.35 o
  11   4   2       28.34       25.33      3.22 o
  12   4   2       63.22       66.61      3.01 o
  13   4   2      151.93      150.17      5.05 o
  14   4   2        5.05        6.98      1.38 o
  15   4   2       67.45       66.88      3.15 o
  16   4   2        4.91        1.64      1.16 o
 -13   5   2        0.01        0.59      2.26 o
 -12   5   2        0.04        0.38      1.36 o
 -11   5   2        0.01        0.17      1.42 o
 -10   5   2       41.78       42.92      2.88 o
  -9   5   2       43.16       46.46      3.16 o
  -8   5   2       33.61       38.00      2.69 o
  -7   5   2       42.14       36.27      2.60 o
  -6   5   2       97.53       98.98      3.72 o
  -5   5   2        9.01       11.12      1.75 o
  -4   5   2      114.91      115.64      5.16 o
  -3   5   2       50.24       52.35      2.79 o
  -2   5   2       90.15      104.79      3.52 o
  -1   5   2       16.56       13.42      5.03 o
   0   5   2        5.24        1.01      3.86 o
   1   5   2        2.57        1.73      1.36 o
   2   5   2       58.02       60.16      2.95 o
   3   5   2       32.00       29.26      2.84 o
   4   5   2       51.42       45.62      3.34 o
   5   5   2      120.26      127.88      4.11 o
   6   5   2        8.32        8.98      1.75 o
   7   5   2        0.03       -1.50      1.19 o
   8   5   2        2.21        4.06      1.37 o
   9   5   2       22.49       25.26      2.48 o
  10   5   2       11.78       11.82      1.87 o
  11   5   2        1.18       -1.22      1.73 o
 -25   1   3        3.94        2.32      2.63 o
 -24   1   3        8.88       13.63      2.91 o
 -23   1   3      107.97      108.15      5.85 o
 -22   1   3      452.16      467.03     12.61 o
 -21   1   3       21.69       31.38      3.29 o
 -20   1   3      150.30      147.95      6.22 o
 -19   1   3       12.02       11.67      1.13 o
 -18   1   3       55.59       56.50      1.95 o
 -17   1   3        6.80        5.82      0.85 o
 -16   1   3      119.19      120.18      2.82 o
 -15   1   3      120.70      127.98      2.66 o
 -14   1   3       79.97       88.91      2.14 o
 -13   1   3      243.72      243.35      3.66 o
 -12   1   3       34.93       51.29      1.55 o
 -11   1   3      687.13      733.62      6.16 o
 -10   1   3     1821.61     1862.70     13.65 o
  -9   1   3     1176.89     1226.12     10.76 o
  -8   1   3      841.61      841.22      7.71 o
  -7   1   3      253.69      278.65      3.18 o
  -6   1   3      357.25      332.25      3.59 o
  -5   1   3     1560.65     1560.16     13.13 o
  -4   1   3      475.67      474.82      4.69 o
  -3   1   3    19022.52    19395.60    263.57 o
  -2   1   3     2204.72     2194.16     17.95 o
  -1   1   3     4807.52     4518.11     38.95 o
   0   1   3      277.24      295.26      3.65 o
   1   1   3     1016.59      977.75      8.65 o
   2   1   3       31.12       34.21      0.91 o
   3   1   3      261.81      235.93      2.86 o
   4   1   3     2875.61     2854.78     23.28 o
   5   1   3      438.68      502.36      5.15 o
   6   1   3      957.84      966.56      7.72 o
   7   1   3       21.38       25.59      0.86 o
   8   1   3     1121.45     1169.59      9.84 o
   9   1   3      677.57      737.99      6.83 o
  10   1   3       35.59       29.49      1.00 o
  11   1   3      198.73      215.18      2.80 o
  12   1   3        1.66        1.84      0.60 o
  13   1   3        0.14       -0.08      0.52 o
  14   1   3      142.86      136.13      2.89 o
  15   1   3       27.23       24.21      1.45 o
  16   1   3      353.04      362.36      5.32 o
  17   1   3       21.58       23.06      1.50 o
  18   1   3      286.16      266.76      5.61 o
  19   1   3       14.62       13.86      2.55 o
  20   1   3        1.06        1.25      1.86 o
  21   1   3       26.57       29.88      4.88 o
  22   1   3        0.73        5.77      2.29 o
 -24   2   3        2.19        0.93      2.06 o
 -23   2   3        4.50       10.60      3.17 o
 -22   2   3       47.69       40.27      2.17 o
 -21   2   3       33.64       33.66      1.96 o
 -20   2   3        0.19       -0.58      0.77 o
 -19   2   3       46.36       47.62      2.13 o
 -18   2   3       24.30       23.61      1.59 o
 -17   2   3      167.13      167.04      3.59 o
 -16   2   3       30.17       31.22      1.65 o
 -15   2   3       11.22       12.07      1.16 o
 -14   2   3       11.79       14.51      1.15 o
 -13   2   3       71.20       76.61      2.19 o
 -12   2   3      426.26      430.09      5.68 o
 -11   2   3        6.43        6.75      0.85 o
 -10   2   3     1205.65     1216.32     11.87 o
  -9   2   3      113.22      112.56      2.41 o
  -8   2   3     1110.82     1104.24      8.88 o
  -7   2   3      535.39      533.00      4.96 o
  -6   2   3       94.50       98.91      1.68 o
  -5   2   3     1688.19     1698.98     12.79 o
  -4   2   3     2740.11     2733.28     19.62 o
  -3   2   3      220.49      209.31      2.57 o
  -2   2   3       25.61       30.54      2.33 o
  -1   2   3      787.37      764.23      7.53 o
   0   2   3      992.82     1010.45     10.44 o
   1   2   3      124.45      134.61      1.98 o
   2   2   3      892.99      919.21      7.61 o
   3   2   3      201.15      209.33      2.64 o
   4   2   3      319.28      280.33      3.23 o
   5   2   3      125.60      129.27      2.05 o
   6   2   3      187.23      194.65      2.61 o
   7   2   3      459.00      440.29      4.49 o
   8   2   3      759.51      750.52      6.73 o
   9   2   3      260.70      268.19      4.16 o
  10   2   3        0.02       -0.59      0.57 o
  11   2   3      344.12      338.74      5.48 o
  12   2   3      447.07      405.04      6.26 o
  13   2   3       11.25        7.97      1.36 o
  14   2   3     1079.72     1073.58     11.57 o
  15   2   3      204.61      210.32      4.35 o
  16   2   3      261.32      250.82      4.63 o
  17   2   3        0.19        1.18      0.91 o
  18   2   3       34.62       33.77      2.12 o
  19   2   3       37.87       27.45      2.04 o
  20   2   3        4.07        4.87      1.44 o
  21   2   3        7.66        7.68      2.09 o
 -22   3   3        0.22        0.64      1.04 o
 -21   3   3       33.32       41.42      2.35 o
 -20   3   3        2.76        2.37      1.08 o
 -19   3   3        3.79        2.57      1.22 o
 -18   3   3       91.94       89.42      2.96 o
 -17   3   3      156.83      141.13      3.59 o
 -16   3   3      134.86      111.14      3.11 o
 -15   3   3       88.66       97.05      2.89 o
 -14   3   3        0.48        0.55      0.68 o
 -13   3   3       22.66       20.62      1.47 o
 -12   3   3      172.42      171.44      3.62 o
 -11   3   3       10.10       13.42      1.27 o
 -10   3   3       39.72       42.66      1.86 o
  -9   3   3      554.28      545.56      6.94 o
  -8   3   3        2.35        4.66      0.88 o
  -7   3   3       77.32       82.82      2.30 o
  -6   3   3      119.97      118.76      2.16 o
  -5   3   3        8.65        6.59      0.79 o
  -4   3   3       53.46       46.92      1.47 o
  -3   3   3        0.31        0.20      0.44 o
  -2   3   3      424.63      398.31      3.93 o
  -1   3   3       97.99      100.04      1.78 o
   0   3   3      559.33      592.18      5.20 o
   1   3   3       82.17       79.76      2.18 o
   2   3   3      567.05      573.84      5.39 o
   3   3   3      111.86      105.47      1.81 o
   4   3   3       12.13       14.53      0.94 o
   5   3   3       31.91       27.36      1.24 o
   6   3   3       51.51       46.89      2.11 o
   7   3   3       81.18       72.72      2.55 o
   8   3   3       26.47       25.88      1.74 o
   9   3   3      176.74      183.65      4.12 o
  10   3   3       89.04       76.48      2.70 o
  11   3   3      108.62      107.79      3.23 o
  12   3   3      126.02      136.12      3.71 o
  13   3   3      175.10      167.87      5.32 o
  14   3   3       43.07       34.43      2.14 o
  15   3   3       13.70       18.12      1.78 o
  16   3   3        9.89       11.56      1.61 o
  17   3   3        6.77        7.04      1.42 o
  18   3   3       20.32       23.25      2.11 o
  19   3   3       11.45       12.68      1.93 o
 -19   4   3        9.85       11.21      3.54 o
 -18   4   3       22.04       27.74      2.80 o
 -17   4   3        4.66        9.08      1.49 o
 -16   4   3        2.27        2.68      1.01 o
 -15   4   3       17.61       17.47      1.64 o
 -14   4   3        0.14       -0.34      0.79 o
 -13   4   3       41.43       37.60      2.14 o
 -12   4   3       44.33       48.41      2.32 o
 -11   4   3       65.08       65.25      2.58 o
 -10   4   3      339.67      328.07      5.61 o
  -9   4   3        0.22       -0.34      1.07 o
  -8   4   3      211.20      225.84      6.22 o
  -7   4   3        0.18        0.58      0.92 o
  -6   4   3      341.79      346.15      5.52 o
  -5   4   3       12.71       11.77      1.51 o
  -4   4   3       15.73       14.26      1.54 o
  -3   4   3        9.28        9.34      1.18 o
  -2   4   3       60.42       61.12      2.02 o
  -1   4   3       73.61       79.62      1.97 o
   0   4   3       10.94       10.02      0.99 o
   1   4   3      131.90      128.80      3.48 o
   2   4   3      547.39      507.29      7.66 o
   3   4   3       57.99       52.90      2.50 o
   4   4   3       24.08       24.86      2.35 o
   5   4   3       23.87       24.41      1.93 o
   6   4   3       17.36       21.20      1.88 o
   7   4   3        4.84        3.65      1.21 o
   8   4   3       41.39       46.41      2.81 o
   9   4   3      126.96      129.41      4.28 o
  10   4   3      111.98      121.61      4.39 o
  11   4   3       59.00       69.38      3.07 o
  12   4   3       59.77       57.27      2.88 o
  13   4   3      120.51      132.41      4.10 o
  14   4   3        4.47        3.78      1.60 o
  15   4   3        5.63        6.46      1.43 o
  16   4   3        0.28        2.58      1.87 o
 -13   5   3        0.08       -0.29      1.69 o
 -12   5   3        3.08        4.13      1.58 o
 -11   5   3        7.32        8.35      1.77 o
 -10   5   3        4.16        4.24      1.47 o
  -9   5   3        2.93        4.05      1.45 o
  -8   5   3       46.74       47.66      2.87 o
  -7   5   3       86.63       81.09      3.51 o
  -6   5   3      100.36       99.31      3.71 o
  -5   5   3       82.20       87.29      3.51 o
  -4   5   3      224.58      235.36      6.20 o
  -3   5   3        4.89        7.13      1.62 o
  -2   5   3      159.70      179.08      4.59 o
  -1   5   3       45.33       41.38      6.82 o
   0   5   3       36.64       30.78      6.17 o
   1   5   3       12.25       13.00      1.82 o
   2   5   3        3.90        3.98      1.89 o
   3   5   3        8.44        8.15      1.88 o
   4   5   3       16.57       17.96      2.11 o
   5   5   3        3.53        2.16      1.31 o
   6   5   3       98.69       97.29      4.47 o
   7   5   3       11.53       13.87      1.97 o
   8   5   3       23.54       28.31      2.65 o
   9   5   3        4.53        4.60      1.48 o
  10   5   3        0.58        0.68      1.57 o
 -25   0   4       14.31       22.39      4.80 o
 -24   0   4      315.74      343.08     15.38 o
 -23   0   4       90.83       91.36      7.44 o
 -22   0   4       44.44       46.82      5.55 o
 -21   0   4       40.53       39.96      5.13 o
 -20   0   4       62.35       69.60      5.90 o
 -19   0   4       35.33       31.77      4.23 o
 -18   0   4        2.68        1.13      1.81 o
 -17   0   4       10.36       13.22      2.83 o
 -16   0   4       11.60       12.74      2.66 o
 -15   0   4      437.56      425.33      9.20 o
 -14   0   4      432.55      486.97      7.61 o
 -13   0   4       65.96       71.73      2.51 o
 -12   0   4      636.98      639.32      9.10 o
 -11   0   4     1578.92     1639.92     20.46 o
 -10   0   4      100.25       86.00      2.33 o
  -9   0   4      264.18      282.42      4.74 o
  -8   0   4     1319.80     1260.05     28.62 o
  -7   0   4      445.77      432.30     11.65 o
  -6   0   4       53.68       59.90      1.80 o
  -5   0   4    13568.31    13975.77    153.09 o
  -4   0   4    22602.19    24141.59    263.60 o
  -3   0   4    20326.11    21671.90    236.83 o
  -2   0   4     1405.97     1293.07     15.63 o
  -1   0   4       63.04       53.66      1.70 o
   0   0   4     4624.08     4562.04     51.23 o
   1   0   4     7004.53     6954.53     77.16 o
   2   0   4       11.28       15.06      0.94 o
   3   0   4      306.21      265.21      5.22 o
   4   0   4       20.94       29.82      1.70 o
   5   0   4     5620.68     5930.60    105.62 o
   6   0   4      217.11      211.46      5.73 o
   7   0   4     4037.42     4385.56     49.96 o
   8   0   4      573.87      582.61      6.86 o
   9   0   4      769.43      779.44      9.25 o
  10   0   4       28.60       30.50      1.81 o
  11   0   4       95.02       84.67      2.12 o
  12   0   4      157.69      151.03      3.00 o
  13   0   4      108.27      117.21      2.80 o
  14   0   4      543.32      516.28      8.45 o
  15   0   4      666.90      635.10     19.03 o
  16   0   4      703.26      691.23     20.59 o
  17   0   4      178.15      195.81      9.68 o
  18   0   4        1.10        1.69      2.35 o
  19   0   4        2.62        4.06      2.70 o
  20   0   4      109.29      137.82      8.90 o
  21   0   4        9.99        5.51      3.36 o
  22   0   4        1.00        2.95      2.87 o
 -25   1   4        5.74        7.42      4.59 o
 -24   1   4       20.68       18.07      3.57 o
 -23   1   4       53.75       56.45      4.48 o
 -22   1   4      114.90      126.02     13.07 o
 -21   1   4       98.12       95.17      5.20 o
 -20   1   4       11.44        8.85      4.50 o
 -19   1   4      132.57      128.71      2.96 o
 -18   1   4        7.22        6.75      0.94 o
 -17   1   4       50.20       52.35      1.81 o
 -16   1   4        4.05        2.49      0.86 o
 -15   1   4      205.79      205.97      3.48 o
 -14   1   4       51.69       44.85      1.55 o
 -13   1   4        1.21        2.59      0.57 o
 -12   1   4      195.91      209.81      2.58 o
 -11   1   4        3.19        4.91      0.49 o
 -10   1   4       46.73       46.38      1.09 o
  -9   1   4      408.09      425.39      4.05 o
  -8   1   4       14.60       20.46      1.01 o
  -7   1   4      854.15      834.17      8.51 o
  -6   1   4        4.20        1.05      0.40 o
  -5   1   4      488.13      467.73      4.79 o
  -4   1   4       87.21       79.16      1.76 o
  -3   1   4     1444.52     1436.77     12.30 o
  -2   1   4       50.64       49.61      1.34 o
  -1   1   4      204.15      182.49      2.79 o
   0   1   4       98.98      108.87      2.06 o
   1   1   4      562.04      543.34      5.41 o
   2   1   4      614.10      599.74      5.92 o
   3   1   4      275.09      299.38      3.53 o
   4   1   4      235.84      239.22      2.71 o
   5   1   4      118.43      139.69      1.98 o
   6   1   4       86.53      104.94      1.73 o
   7   1   4      112.19      124.19      1.95 o
   8   1   4      818.10      854.30      7.30 o
   9   1   4        1.44        0.57      0.38 o
  10   1   4       35.05       35.36      1.34 o
  11   1   4      135.12      138.08      2.27 o
  12   1   4        2.64        2.94      0.69 o
  13   1   4       11.47        7.90      0.97 o
  14   1   4        0.90        1.05      0.73 o
  15   1   4      232.90      233.68      4.09 o
  16   1   4       42.53       54.66      2.09 o
  17   1   4       70.63       57.32      2.28 o
  18   1   4       10.61        8.20      1.74 o
  19   1   4        1.12        2.04      1.75 o
  20   1   4        1.16        1.44      1.75 o
  21   1   4       28.84       35.88      3.91 o
 -24   2   4       32.81       40.34      4.30 o
 -23   2   4        9.42        9.74      2.02 o
 -22   2   4       20.49       25.68      1.82 o
 -21   2   4       36.82       38.52      2.34 o
 -20   2   4       35.83       39.19      2.00 o
 -19   2   4       29.54       28.22      1.96 o
 -18   2   4       44.45       35.80      1.83 o
 -17   2   4      181.50      186.59      3.80 o
 -16   2   4       58.95       57.02      2.08 o
 -15   2   4       68.68       66.25      2.27 o
 -14   2   4      106.04      111.05      2.70 o
 -13   2   4      232.65      216.60      3.82 o
 -12   2   4      181.16      186.42      3.41 o
 -11   2   4      615.71      623.66      7.24 o
 -10   2   4       29.79       35.95      1.74 o
  -9   2   4      112.52      125.65      2.52 o
  -8   2   4        2.86        4.96      0.54 o
  -7   2   4      954.58      929.78      7.79 o
  -6   2   4       44.07       50.05      1.24 o
  -5   2   4     2814.95     2686.89     19.45 o
  -4   2   4       39.78       29.92      0.98 o
  -3   2   4       51.59       51.14      1.38 o
  -2   2   4     2220.67     2313.24     18.02 o
  -1   2   4       47.28       53.36      1.32 o
   0   2   4      880.67      897.05      7.47 o
   1   2   4      231.28      266.25      3.52 o
   2   2   4      254.77      251.06      3.26 o
   3   2   4        8.76        9.79      0.69 o
   4   2   4      807.74      788.03      6.94 o
   5   2   4      327.65      343.83      3.85 o
   6   2   4      341.07      338.07      3.84 o
   7   2   4      515.31      514.11      5.16 o
   8   2   4      646.86      661.67      6.27 o
   9   2   4      245.82      247.18      4.06 o
  10   2   4       28.52       25.07      1.54 o
  11   2   4       21.75       17.26      1.31 o
  12   2   4      495.22      492.10      6.58 o
  13   2   4        9.95       12.14      1.45 o
  14   2   4      449.58      454.29      7.12 o
  15   2   4        0.17        0.04      1.23 o
  16   2   4        3.67        2.22      1.22 o
  17   2   4       78.00       68.90      3.07 o
  18   2   4       11.10       13.61      1.60 o
  19   2   4        7.84        5.21      1.32 o
  20   2   4        1.69        4.53      1.19 o
 -22   3   4        0.74        2.70      1.12 o
 -21   3   4        0.06        0.79      0.94 o
 -20   3   4       16.31       12.54      1.56 o
 -19   3   4        5.42        2.62      1.25 o
 -18   3   4        6.77        5.54      1.13 o
 -17   3   4       51.35       55.95      2.42 o
 -16   3   4      172.41      164.44      3.83 o
 -15   3   4        1.06        0.53      0.80 o
 -14   3   4       27.27       35.76      1.88 o
 -13   3   4        3.61        2.56      0.82 o
 -12   3   4      226.08      215.66      4.10 o
 -11   3   4       54.38       50.22      2.02 o
 -10   3   4      287.92      275.14      4.57 o
  -9   3   4       70.34       87.45      2.42 o
  -8   3   4        1.91        3.05      0.80 o
  -7   3   4      433.42      434.04      5.81 o
  -6   3   4       86.09       90.75      1.91 o
  -5   3   4       72.72       71.69      1.48 o
  -4   3   4       49.05       53.40      1.40 o
  -3   3   4        2.46        0.96      0.50 o
  -2   3   4       28.77       26.45      1.13 o
  -1   3   4       22.18       20.94      1.07 o
   0   3   4       60.61       69.64      1.58 o
   1   3   4       20.32       15.96      1.41 o
   2   3   4       75.71       79.96      2.34 o
   3   3   4      673.27      644.46      6.29 o
   4   3   4        5.19        3.66      0.64 o
   5   3   4       35.17       34.00      1.42 o
   6   3   4       93.43       95.93      2.93 o
   7   3   4      393.59      378.61      6.26 o
   8   3   4       17.50       18.25      2.04 o
   9   3   4      673.06      659.90      9.12 o
  10   3   4      173.10      163.84      4.03 o
  11   3   4      183.41      189.96      5.80 o
  12   3   4      157.43      150.08      4.42 o
  13   3   4       42.65       44.60      3.82 o
  14   3   4       25.66       24.43      1.98 o
  15   3   4       19.04       20.28      1.96 o
  16   3   4        3.48        1.84      1.44 o
  17   3   4        1.55        1.91      1.18 o
  18   3   4        9.13       11.82      1.94 o
 -19   4   4       62.69       59.43      4.38 o
 -18   4   4        4.77        6.38      1.46 o
 -17   4   4       11.85        9.75      1.66 o
 -16   4   4        0.08        0.46      1.03 o
 -15   4   4        7.75        8.06      1.44 o
 -14   4   4       24.47       25.59      2.22 o
 -13   4   4        1.85        3.64      1.32 o
 -12   4   4       42.14       44.13      2.63 o
 -11   4   4       57.63       53.37      3.42 o
 -10   4   4        8.08        6.67      1.45 o
  -9   4   4      119.24      112.99      3.61 o
  -8   4   4       39.30       41.21      2.69 o
  -7   4   4      179.80      175.85      4.37 o
  -6   4   4      331.13      325.90      6.01 o
  -5   4   4       15.74       21.64      1.84 o
  -4   4   4        2.75        2.64      1.14 o
  -3   4   4        3.07        1.76      0.76 o
  -2   4   4        0.04        0.85      0.71 o
  -1   4   4       20.09       18.22      1.23 o
   0   4   4      288.64      301.30      4.22 o
   1   4   4       97.37       86.20      2.36 o
   2   4   4       55.53       55.66      1.99 o
   3   4   4       55.91       51.91      2.50 o
   4   4   4        0.37       -1.16      0.93 o
   5   4   4      115.47      110.34      3.89 o
   6   4   4        9.00        7.05      1.42 o
   7   4   4        3.49        5.58      1.34 o
   8   4   4       31.13       29.90      2.44 o
   9   4   4        7.90        6.55      1.40 o
  10   4   4       95.55       98.72      4.40 o
  11   4   4      121.77      111.03      4.99 o
  12   4   4      176.66      161.75      4.57 o
  13   4   4       18.41       20.74      2.05 o
  14   4   4        0.00       -0.07      1.09 o
  15   4   4        3.95        6.17      2.64 o
 -13   5   4       11.99       10.53      2.56 o
 -12   5   4        1.28        1.08      1.34 o
 -11   5   4        5.09        5.19      1.66 o
 -10   5   4       26.77       28.34      3.53 o
  -9   5   4       18.70       24.23      2.39 o
  -8   5   4       45.82       46.66      2.89 o
  -7   5   4      126.24      130.02      4.23 o
  -6   5   4        8.61        7.05      1.69 o
  -5   5   4        2.88        2.34      1.44 o
  -4   5   4       89.88       97.69      3.59 o
  -3   5   4       71.06       72.65      3.20 o
  -2   5   4        0.89        0.78      1.75 o
  -1   5   4       43.17       34.25      6.58 o
   0   5   4      220.10      233.28      7.08 o
   1   5   4       13.48       12.47      2.63 o
   2   5   4       14.68       15.64      1.94 o
   3   5   4        9.59       11.64      1.85 o
   4   5   4       10.50        8.46      1.67 o
   5   5   4       14.65       17.11      2.04 o
   6   5   4        6.72        9.71      1.82 o
   7   5   4        4.60        7.81      1.62 o
   8   5   4       11.20        9.86      1.96 o
   9   5   4        5.22        5.84      1.92 o
 -25   1   5       38.10       37.48      4.14 o
 -24   1   5       22.09       17.35      3.15 o
 -23   1   5       18.66       19.82      3.06 o
 -22   1   5        5.82        8.58      2.33 o
 -21   1   5       15.83       19.87      2.85 o
 -20   1   5       45.80       38.86      2.30 o
 -19   1   5       35.98       42.88      1.82 o
 -18   1   5       14.88       12.66      1.13 o
 -17   1   5       24.77       25.38      1.41 o
 -16   1   5        4.46        5.92      0.84 o
 -15   1   5       79.90       86.71      2.21 o
 -14   1   5      206.08      220.32      3.59 o
 -13   1   5       55.25       59.64      1.85 o
 -12   1   5      138.44      123.91      2.09 o
 -11   1   5      302.08      325.66      4.02 o
 -10   1   5       38.38       44.61      1.32 o
  -9   1   5      349.58      339.79      3.54 o
  -8   1   5       50.04       48.08      1.14 o
  -7   1   5       93.51       84.83      1.49 o
  -6   1   5     2847.59     2667.04     30.98 o
  -5   1   5       35.14       21.95      1.27 o
  -4   1   5     1787.57     1771.80     15.14 o
  -3   1   5       12.24        8.65      0.55 o
  -2   1   5      173.69      188.15      3.02 o
  -1   1   5      758.09      783.20      8.36 o
   0   1   5      202.74      208.74      3.27 o
   1   1   5      433.39      442.81      4.16 o
   2   1   5       21.32       25.99      0.95 o
   3   1   5       57.62       47.17      1.12 o
   4   1   5       60.63       68.78      1.39 o
   5   1   5     1176.37     1272.98     10.08 o
   6   1   5      259.70      283.41      3.30 o
   7   1   5      231.40      213.76      2.65 o
   8   1   5        0.01        2.67      0.45 o
   9   1   5      165.46      167.54      2.24 o
  10   1   5       50.80       51.63      1.25 o
  11   1   5       66.96       64.13      2.20 o
  12   1   5        2.60        1.70      0.66 o
  13   1   5      518.10      484.46      6.33 o
  14   1   5      213.29      221.30      4.02 o
  15   1   5      315.74      282.05      4.70 o
  16   1   5      138.56      136.28      3.82 o
  17   1   5        6.31        1.93      0.89 o
  18   1   5       12.56       11.48      2.43 o
  19   1   5        7.77       12.52      3.92 o
  20   1   5        0.92       -2.06      2.37 o
 -24   2   5       28.63       38.67      4.24 o
 -23   2   5      141.45      156.70      4.93 o
 -22   2   5        1.94        1.37      0.98 o
 -21   2   5       19.11       18.74      2.20 o
 -20   2   5        3.71        4.53      0.99 o
 -19   2   5       33.90       30.11      1.80 o
 -18   2   5      180.69      171.71      3.73 o
 -17   2   5       20.45       19.34      1.71 o
 -16   2   5       12.89       13.90      1.27 o
 -15   2   5      134.79      130.55      3.03 o
 -14   2   5       95.63       99.27      2.57 o
 -13   2   5       80.81       84.24      2.32 o
 -12   2   5       32.69       31.66      1.58 o
 -11   2   5      363.47      377.18      5.19 o
 -10   2   5       28.01       21.72      1.24 o
  -9   2   5        4.92        7.01      0.62 o
  -8   2   5      266.44      250.94      3.11 o
  -7   2   5     2708.92     2582.79     18.96 o
  -6   2   5       32.10       36.61      1.24 o
  -5   2   5      721.00      732.09      7.05 o
  -4   2   5      839.27      829.06      9.05 o
  -3   2   5      444.01      459.40      4.01 o
  -2   2   5       15.30       27.16      0.93 o
  -1   2   5        3.27        4.01      0.68 o
   0   2   5      493.87      546.46      5.27 o
   1   2   5     1247.65     1330.70      9.97 o
   2   2   5        2.02        0.60      0.45 o
   3   2   5      739.03      731.84      6.23 o
   4   2   5       77.43       75.30      1.55 o
   5   2   5      250.11      256.65      3.06 o
   6   2   5       71.67       75.96      1.86 o
   7   2   5       92.44       80.36      1.96 o
   8   2   5       34.11       31.98      1.37 o
   9   2   5        6.97        7.11      1.03 o
  10   2   5      120.08      119.62      3.19 o
  11   2   5      444.78      433.21      6.75 o
  12   2   5      144.37      137.13      3.60 o
  13   2   5       12.94       12.16      1.44 o
  14   2   5       14.96       13.02      1.78 o
  15   2   5       53.34       53.41      3.72 o
  16   2   5       25.08       24.05      1.93 o
  17   2   5       10.70       13.20      1.85 o
  18   2   5        4.06        3.70      1.20 o
  19   2   5        4.61        5.10      1.32 o
 -22   3   5       12.50       13.64      1.76 o
 -21   3   5       16.29        9.53      1.42 o
 -20   3   5        1.06        0.42      0.99 o
 -19   3   5      101.09       99.88      3.17 o
 -18   3   5       49.52       53.47      2.44 o
 -17   3   5        0.29       -0.82      0.77 o
 -16   3   5       20.94       15.14      1.45 o
 -15   3   5        2.09        1.67      1.01 o
 -14   3   5       53.22       57.06      2.45 o
 -13   3   5      128.28      124.61      3.51 o
 -12   3   5        2.07        2.12      0.81 o
 -11   3   5       12.45       11.18      1.23 o
 -10   3   5        2.39        2.21      0.90 o
  -9   3   5      433.52      432.66      5.99 o
  -8   3   5       38.96       38.83      1.97 o
  -7   3   5      829.45      790.35      8.85 o
  -6   3   5      204.57      204.66      3.34 o
  -5   3   5        3.42        2.27      0.60 o
  -4   3   5       63.33       63.74      2.59 o
  -3   3   5       20.25       19.27      1.06 o
  -2   3   5      116.93      129.74      2.23 o
  -1   3   5       38.26       43.97      1.39 o
   0   3   5      133.87      132.33      2.32 o
   1   3   5       25.56       28.92      1.18 o
   2   3   5      204.10      198.58      3.30 o
   3   3   5        1.02        1.35      0.54 o
   4   3   5       55.05       53.08      1.47 o
   5   3   5      181.41      182.74      3.88 o
   6   3   5      172.35      164.43      4.42 o
   7   3   5        0.01        1.55      0.91 o
   8   3   5      288.14      291.22      5.52 o
   9   3   5       70.30       68.41      2.78 o
  10   3   5     1280.75     1268.41     14.88 o
  11   3   5        6.25        4.69      1.62 o
  12   3   5      331.80      338.91      6.37 o
  13   3   5       53.67       56.48      2.83 o
  14   3   5        3.80        3.92      1.21 o
  15   3   5       14.49       13.17      1.71 o
  16   3   5        0.02       -0.69      0.92 o
  17   3   5        0.21       -1.44      1.08 o
 -18   4   5       21.90       26.47      2.46 o
 -17   4   5       15.91       14.19      1.94 o
 -16   4   5       40.53       35.89      3.20 o
 -15   4   5        0.55        1.57      1.21 o
 -14   4   5        1.29        2.24      1.32 o
 -13   4   5       24.89       21.02      2.08 o
 -12   4   5       11.85       15.47      1.88 o
 -11   4   5       13.67       13.35      1.80 o
 -10   4   5        3.70        1.33      1.24 o
  -9   4   5      433.59      415.72      7.33 o
  -8   4   5        3.40        3.27      1.41 o
  -7   4   5      110.57      116.80      3.63 o
  -6   4   5      208.54      210.39      5.14 o
  -5   4   5       22.74       16.71      1.70 o
  -4   4   5       37.59       34.23      2.38 o
  -3   4   5        0.20       -0.05      0.77 o
  -2   4   5      105.51      108.36      2.49 o
  -1   4   5      140.23      139.97      2.64 o
   0   4   5        2.36        2.54      0.76 o
   1   4   5      278.90      275.50      4.38 o
   2   4   5        8.55        8.69      1.25 o
   3   4   5      312.21      300.01      5.82 o
   4   4   5       16.36       11.55      1.87 o
   5   4   5        6.89        7.95      1.49 o
   6   4   5      132.97      140.64      4.05 o
   7   4   5        0.27        0.19      1.11 o
   8   4   5        8.73       12.84      2.14 o
   9   4   5        8.02        5.73      1.40 o
  10   4   5       43.39       49.29      2.80 o
  11   4   5        7.16        5.58      1.46 o
  12   4   5        0.94        1.89      1.30 o
  13   4   5       16.37       18.93      2.04 o
  14   4   5       12.07       16.63      5.87 o
 -12   5   5        1.57       -0.19      1.70 o
 -11   5   5        0.47       -0.38      1.38 o
 -10   5   5        0.24        2.72      1.41 o
  -9   5   5        0.37        0.35      1.40 o
  -8   5   5        7.34        8.32      1.91 o
  -7   5   5       94.13      107.92      4.99 o
  -6   5   5       27.96       25.80      2.36 o
  -5   5   5       37.83       43.46      3.09 o
  -4   5   5        2.01        0.95      1.43 o
  -3   5   5        0.03       -1.89      1.37 o
  -2   5   5       18.75       15.09      1.85 o
  -1   5   5       15.20       14.17      5.11 o
   0   5   5        6.65        9.99      2.31 o
   1   5   5        3.96        4.32      1.56 o
   2   5   5       42.43       47.10      3.27 o
   3   5   5       61.13       68.88      3.30 o
   4   5   5        8.36        8.52      1.66 o
   5   5   5        4.62        4.80      1.61 o
   6   5   5        3.57        1.01      1.72 o
   7   5   5       10.58       11.11      2.02 o
 -25   0   6       13.58       15.47      4.27 o
 -24   0   6       11.25        9.49      3.46 o
 -23   0   6        0.27        0.70      2.56 o
 -22   0   6      131.25      143.62      9.19 o
 -21   0   6       13.33       12.06      3.63 o
 -20   0   6       60.04       60.04      5.88 o
 -19   0   6       21.05       18.95      3.71 o
 -18   0   6       61.88       62.34      5.42 o
 -17   0   6       60.99       69.29      5.59 o
 -16   0   6        0.52        0.11      0.56 o
 -15   0   6        4.39        7.81      0.87 o
 -14   0   6      695.33      693.84     10.34 o
 -13   0   6      150.77      143.62      3.11 o
 -12   0   6      547.39      501.84     21.20 o
 -11   0   6      356.31      345.91     11.44 o
 -10   0   6      487.24      409.33     22.69 o
  -9   0   6      245.10      250.93      4.82 o
  -8   0   6     1659.61     1625.52     20.17 o
  -7   0   6      402.23      390.48      6.44 o
  -6   0   6       32.35       32.87      3.59 o
  -5   0   6        1.13        4.67      0.85 o
  -4   0   6     4031.15     3958.10     45.39 o
  -3   0   6      149.37      137.75      5.59 o
  -2   0   6      363.44      321.15      5.55 o
  -1   0   6     1259.25     1200.94     15.46 o
   0   0   6     1190.37     1182.92     11.80 o
   1   0   6      635.14      636.13      8.05 o
   2   0   6      121.08      112.18      2.63 o
   3   0   6        6.56        5.99      0.73 o
   4   0   6     2844.15     3123.70     28.23 o
   5   0   6        0.88        0.24      0.49 o
   6   0   6      578.83      532.76      6.59 o
   7   0   6       13.65       15.76      1.26 o
   8   0   6        0.10        2.71      0.65 o
   9   0   6       11.41        9.96      1.03 o
  10   0   6       66.54       74.30      2.24 o
  11   0   6       93.51       87.77      2.44 o
  12   0   6      156.77      152.97      3.35 o
  13   0   6       54.12       40.23      2.01 o
  14   0   6      102.19       90.28      4.05 o
  15   0   6      458.05      412.66     14.75 o
  16   0   6        2.24        0.06      2.25 o
  17   0   6        1.26        0.49      2.08 o
  18   0   6        3.48        3.98      2.80 o
  19   0   6        6.46        5.79      3.40 o
  20   0   6        5.95        5.98      3.51 o
 -25   1   6        5.96       10.44      4.59 o
 -24   1   6       27.16       29.28      3.75 o
 -23   1   6       74.11       79.42     13.06 o
 -22   1   6        0.18        0.52      1.61 o
 -21   1   6        6.81       10.48      4.56 o
 -20   1   6       40.91       37.23      2.55 o
 -19   1   6        0.31        0.11      0.70 o
 -18   1   6        9.30        9.17      1.08 o
 -17   1   6      312.40      311.53      5.32 o
 -16   1   6        0.48        1.41      0.67 o
 -15   1   6       33.29       35.55      1.55 o
 -14   1   6      477.05      480.77      5.95 o
 -13   1   6      474.26      492.88      5.96 o
 -12   1   6       95.21      100.98      1.84 o
 -11   1   6        0.04        0.90      0.56 o
 -10   1   6       85.08       86.14      1.65 o
  -9   1   6      421.48      398.09      4.10 o
  -8   1   6      620.82      608.25      5.55 o
  -7   1   6      402.51      355.06      4.36 o
  -6   1   6      807.46      829.99      7.46 o
  -5   1   6      204.01      217.71      2.66 o
  -4   1   6     4406.33     4606.04     32.01 o
  -3   1   6      399.99      383.11      3.97 o
  -2   1   6      979.91      995.66      7.70 o
  -1   1   6      418.23      438.24      4.39 o
   0   1   6       10.31        9.68      0.66 o
   1   1   6      277.75      276.23      2.86 o
   2   1   6     1269.93     1317.05      9.25 o
   3   1   6      259.79      276.41      2.86 o
   4   1   6      225.69      242.17      2.69 o
   5   1   6     2458.26     2507.85     16.48 o
   6   1   6      529.04      511.45      4.56 o
   7   1   6       19.51       14.18      0.76 o
   8   1   6      247.19      241.29      2.86 o
   9   1   6        4.05        8.48      0.67 o
  10   1   6       47.02       47.10      1.30 o
  11   1   6      247.66      254.47      3.83 o
  12   1   6      160.19      151.47      3.59 o
  13   1   6      426.67      435.68      8.09 o
  14   1   6       83.89       78.12      2.70 o
  15   1   6      212.58      205.56      6.14 o
  16   1   6        3.77        8.49      1.32 o
  17   1   6       16.11       14.31      2.66 o
  18   1   6       16.90       12.21      3.81 o
  19   1   6        7.39        4.48      3.36 o
 -24   2   6        1.48        1.63      2.56 o
 -23   2   6       81.53       80.53      3.65 o
 -22   2   6       10.69       14.41      1.53 o
 -21   2   6      108.18      116.71      3.26 o
 -20   2   6       12.30       12.38      1.59 o
 -19   2   6        3.88        1.35      0.85 o
 -18   2   6       13.87       10.66      1.21 o
 -17   2   6       35.15       32.11      1.76 o
 -16   2   6        0.32        0.92      1.06 o
 -15   2   6       23.90       26.07      2.20 o
 -14   2   6       13.78       11.79      1.14 o
 -13   2   6       26.13       20.79      1.34 o
 -12   2   6       17.17       16.14      1.18 o
 -11   2   6        0.18       -0.20      0.54 o
 -10   2   6        0.05        0.75      1.23 o
  -9   2   6      370.27      359.45      4.02 o
  -8   2   6      588.99      624.68      5.90 o
  -7   2   6      175.19      188.20      2.92 o
  -6   2   6       23.78       16.19      0.73 o
  -5   2   6       60.76       65.21      2.07 o
  -4   2   6      697.81      709.29      5.68 o
  -3   2   6      127.33      140.15      2.30 o
  -2   2   6       52.52       52.39      1.39 o
  -1   2   6       12.57       10.95      0.74 o
   0   2   6        6.98        4.77      0.64 o
   1   2   6       18.37       22.54      0.98 o
   2   2   6      199.48      198.72      2.71 o
   3   2   6      104.08      103.59      1.91 o
   4   2   6      120.43      128.14      2.24 o
   5   2   6        3.83        4.61      0.60 o
   6   2   6      532.71      508.90      5.02 o
   7   2   6       15.11       19.63      0.99 o
   8   2   6      303.45      310.70      4.31 o
   9   2   6        8.85       11.26      1.56 o
  10   2   6       45.24       43.15      2.18 o
  11   2   6       63.11       58.35      2.73 o
  12   2   6       28.87       24.49      1.93 o
  13   2   6        0.00        0.30      0.86 o
  14   2   6        0.95        0.50      0.93 o
  15   2   6       12.81       12.06      1.72 o
  16   2   6        1.61       -0.95      0.95 o
  17   2   6        1.76        1.80      1.14 o
  18   2   6        2.49        0.65      1.17 o
 -22   3   6       17.47       21.19      2.02 o
 -21   3   6        3.80        6.50      1.28 o
 -20   3   6       72.89       84.36      3.11 o
 -19   3   6        2.08        1.24      0.96 o
 -18   3   6       23.83       29.63      1.99 o
 -17   3   6        6.36       11.27      1.55 o
 -16   3   6       21.66       16.18      1.78 o
 -15   3   6        0.64       -0.33      0.85 o
 -14   3   6        3.35        2.44      1.04 o
 -13   3   6       87.53       83.91      3.04 o
 -12   3   6      108.28      105.64      3.32 o
 -11   3   6      718.50      711.41      9.75 o
 -10   3   6      457.02      438.52      7.06 o
  -9   3   6        2.77        2.26      1.10 o
  -8   3   6      462.99      468.41      8.13 o
  -7   3   6      190.96      181.74      4.56 o
  -6   3   6      348.48      360.15      4.11 o
  -5   3   6       16.57       19.59      1.21 o
  -4   3   6      198.77      203.55      2.93 o
  -3   3   6        0.44        2.07      0.60 o
  -2   3   6        4.90        4.67      0.77 o
  -1   3   6      264.92      256.83      3.72 o
   0   3   6        0.12        1.37      0.64 o
   1   3   6      147.33      145.38      2.75 o
   2   3   6       59.33       55.24      1.56 o
   3   3   6       11.30       11.14      1.12 o
   4   3   6       22.25       20.65      1.12 o
   5   3   6        0.04       -0.34      0.67 o
   6   3   6      130.87      121.41      3.50 o
   7   3   6       21.14       22.18      1.86 o
   8   3   6     1032.43     1026.81     12.75 o
   9   3   6       90.69      100.28      4.06 o
  10   3   6       33.79       35.00      2.23 o
  11   3   6      444.37      433.42      7.42 o
  12   3   6       99.98      116.78      3.72 o
  13   3   6      116.30      107.48      4.09 o
  14   3   6        8.51       14.87      2.33 o
  15   3   6        1.82       -0.28      1.07 o
  16   3   6       26.18       32.13      3.48 o
 -18   4   6        4.28        1.75      1.62 o
 -17   4   6        8.43        5.08      1.96 o
 -16   4   6        0.09       -1.90      1.31 o
 -15   4   6        3.77        3.18      1.26 o
 -14   4   6        0.99        2.11      1.31 o
 -13   4   6        9.24        7.18      1.56 o
 -12   4   6       38.38       40.17      2.92 o
 -11   4   6      138.65      133.33      4.11 o
 -10   4   6      118.60      120.22      4.38 o
  -9   4   6      232.71      211.36      5.05 o
  -8   4   6      101.05       98.20      3.53 o
  -7   4   6       32.57       36.15      2.59 o
  -6   4   6      175.78      174.77      4.91 o
  -5   4   6       88.50       83.99      2.98 o
  -4   4   6       52.28       44.69      2.35 o
  -3   4   6        0.42       -0.07      0.70 o
  -2   4   6      159.33      162.68      3.14 o
  -1   4   6       92.16       92.87      2.23 o
   0   4   6       79.26       90.53      2.22 o
   1   4   6        2.26        4.48      1.00 o
   2   4   6        2.97        2.06      1.02 o
   3   4   6        7.98        6.83      1.42 o
   4   4   6       43.07       41.74      2.46 o
   5   4   6        0.88       -1.14      1.02 o
   6   4   6      149.06      145.63      4.24 o
   7   4   6        5.86        6.43      1.44 o
   8   4   6      208.34      209.79      5.77 o
   9   4   6      269.31      265.70      5.92 o
  10   4   6       96.32       91.83      3.71 o
  11   4   6        1.57        1.86      1.34 o
  12   4   6        0.38       -1.82      1.51 o
 -11   5   6       38.32       43.00      3.01 o
 -10   5   6       15.24       14.14      2.17 o
  -9   5   6        1.26        3.06      1.62 o
  -8   5   6        1.42        1.53      1.59 o
  -7   5   6        5.69        6.53      2.24 o
  -6   5   6        3.39        3.90      1.77 o
  -5   5   6        6.05        3.73      1.72 o
  -4   5   6        4.06        2.57      1.36 o
  -3   5   6       25.39       23.37      2.14 o
  -2   5   6       70.11       75.56      4.12 o
  -1   5   6       34.47       34.77      7.15 o
   0   5   6        3.16        2.88      2.76 o
   1   5   6      139.76      141.72      5.68 o
   2   5   6        4.96        3.43      1.42 o
   3   5   6       22.47       21.92      2.26 o
   4   5   6       18.89       15.63      2.23 o
   5   5   6       12.16       16.69      2.12 o
   6   5   6        0.01        0.76      1.58 o
 -25   1   7       23.47       28.40      7.01 o
 -24   1   7       17.84       19.39      3.35 o
 -23   1   7       12.57        8.36      2.42 o
 -22   1   7        3.89        1.65      1.84 o
 -21   1   7        0.11       -1.65      1.53 o
 -20   1   7       11.97        7.13      1.35 o
 -19   1   7        1.17        0.18      0.83 o
 -18   1   7       14.84       15.06      1.29 o
 -17   1   7        0.70        0.51      0.66 o
 -16   1   7       89.59       88.12      2.42 o
 -15   1   7       16.60       19.80      1.29 o
 -14   1   7       65.62       62.23      1.91 o
 -13   1   7       77.11       70.10      1.63 o
 -12   1   7        4.48        4.53      0.60 o
 -11   1   7       36.42       30.16      1.04 o
 -10   1   7       12.34       12.30      0.70 o
  -9   1   7      222.94      202.46      5.25 o
  -8   1   7      217.32      184.72      7.00 o
  -7   1   7      486.83      466.30      4.18 o
  -6   1   7      662.97      603.87      5.03 o
  -5   1   7      530.09      540.20      4.63 o
  -4   1   7      244.11      259.01      2.78 o
  -3   1   7      108.94      109.49      1.85 o
  -2   1   7       10.15        2.01      0.45 o
  -1   1   7       13.79        8.62      0.77 o
   0   1   7       75.14       71.59      1.52 o
   1   1   7      385.11      391.79      4.07 o
   2   1   7      119.80      123.81      2.05 o
   3   1   7      496.80      481.84      4.74 o
   4   1   7      159.40      168.01      2.48 o
   5   1   7       48.41       38.35      1.26 o
   6   1   7      464.14      513.67      5.08 o
   7   1   7        2.03        1.33      0.49 o
   8   1   7        1.91        0.56      0.53 o
   9   1   7      159.21      160.49      2.61 o
  10   1   7        1.03        1.19      0.57 o
  11   1   7        1.42        1.57      0.71 o
  12   1   7        0.00        0.79      0.92 o
  13   1   7       86.77       77.19      4.08 o
  14   1   7      204.35      191.29      4.39 o
  15   1   7        0.01        0.75      1.14 o
  16   1   7        2.12        2.92      1.12 o
  17   1   7        8.93        5.16      1.60 o
  18   1   7        7.74        4.47      3.16 o
 -24   2   7        1.92        6.43      3.05 o
 -23   2   7       21.88       25.63      3.02 o
 -22   2   7        0.67        0.61      1.12 o
 -21   2   7       18.00       13.79      1.64 o
 -20   2   7        1.08        0.95      0.96 o
 -19   2   7       59.85       58.91      2.59 o
 -18   2   7        0.04       -1.08      0.72 o
 -17   2   7       22.82       27.24      1.85 o
 -16   2   7       14.35       17.68      1.55 o
 -15   2   7      270.00      259.33      4.48 o
 -14   2   7        1.17        0.52      0.77 o
 -13   2   7      129.37      134.41      3.00 o
 -12   2   7       10.36        8.75      1.02 o
 -11   2   7       81.91       73.17      2.49 o
 -10   2   7      339.50      326.96      3.93 o
  -9   2   7       10.23       12.09      0.73 o
  -8   2   7        0.09       -0.08      0.47 o
  -7   2   7      136.12      140.75      2.63 o
  -6   2   7      495.02      470.86      5.00 o
  -5   2   7      135.94      143.83      2.28 o
  -4   2   7      118.39      122.16      2.21 o
  -3   2   7      114.73      125.48      2.24 o
  -2   2   7      111.80      116.63      2.07 o
  -1   2   7      313.70      309.41      3.80 o
   0   2   7      205.39      216.48      2.95 o
   1   2   7      137.36      135.14      2.29 o
   2   2   7       61.80       64.89      1.60 o
   3   2   7      123.69      135.86      2.31 o
   4   2   7       78.72       84.90      1.85 o
   5   2   7      204.99      191.36      2.85 o
   6   2   7      440.50      441.71      5.00 o
   7   2   7      106.35      110.17      2.16 o
   8   2   7      733.73      712.13      8.47 o
   9   2   7      242.02      236.33      4.84 o
  10   2   7       75.84       70.38      2.74 o
  11   2   7       72.15       71.28      2.95 o
  12   2   7        7.92        9.53      1.37 o
  13   2   7      126.12      123.00      3.70 o
  14   2   7       32.84       30.06      2.16 o
  15   2   7        1.69        2.19      1.17 o
  16   2   7       51.08       50.86      4.48 o
  17   2   7        0.15       -0.83      1.05 o
 -22   3   7       19.24       16.46      2.44 o
 -21   3   7        0.75        0.70      1.13 o
 -20   3   7        0.04       -0.70      1.02 o
 -19   3   7       22.90       21.84      2.32 o
 -18   3   7        0.52       -1.20      0.89 o
 -17   3   7       13.80       12.21      1.68 o
 -16   3   7       14.43        8.06      1.48 o
 -15   3   7       14.03       18.58      2.11 o
 -14   3   7       14.89       21.28      2.17 o
 -13   3   7       86.48       84.19      3.51 o
 -12   3   7      315.82      300.82      6.53 o
 -11   3   7      535.53      524.01      9.07 o
 -10   3   7      255.49      253.93      5.80 o
  -9   3   7      778.79      736.40      9.79 o
  -8   3   7      117.75      123.34      3.42 o
  -7   3   7       52.26       57.24      2.00 o
  -6   3   7      254.39      238.08      3.84 o
  -5   3   7       35.28       31.45      1.29 o
  -4   3   7       27.15       24.94      1.20 o
  -3   3   7        6.21        5.96      0.79 o
  -2   3   7        1.36        0.52      0.76 o
  -1   3   7       66.42       66.66      1.87 o
   0   3   7       98.39       93.33      2.04 o
   1   3   7       13.07       11.36      0.93 o
   2   3   7       72.42       71.34      1.84 o
   3   3   7       54.36       53.22      1.64 o
   4   3   7        0.43        0.87      0.79 o
   5   3   7       11.35       10.50      1.29 o
   6   3   7       93.67       97.07      3.24 o
   7   3   7      619.04      615.62     10.10 o
   8   3   7       62.97       56.06      2.73 o
   9   3   7      142.75      134.24      3.91 o
  10   3   7       21.03       22.83      1.98 o
  11   3   7       12.20        9.73      1.51 o
  12   3   7        0.23        0.67      1.01 o
  13   3   7       24.88       23.20      2.16 o
  14   3   7        1.96        1.30      1.64 o
  15   3   7        0.18        1.64      1.43 o
 -18   4   7        9.77        9.24      4.39 o
 -17   4   7        0.95        0.19      1.11 o
 -16   4   7       29.55       23.59      2.36 o
 -15   4   7       15.69       15.74      1.96 o
 -14   4   7       38.13       34.60      3.06 o
 -13   4   7      138.39      151.05      5.12 o
 -12   4   7        4.73        1.56      1.92 o
 -11   4   7       14.15        9.81      2.56 o
 -10   4   7       11.24       14.52      2.10 o
  -9   4   7       84.49       78.57      3.15 o
  -8   4   7        5.78        2.47      1.18 o
  -7   4   7        8.69       14.44      1.69 o
  -6   4   7        9.60        9.81      1.64 o
  -5   4   7       75.69       87.33      3.83 o
  -4   4   7       67.58       64.21      2.94 o
  -3   4   7      160.56      162.14      3.19 o
  -2   4   7       65.03       64.49      2.00 o
  -1   4   7      216.73      213.80      3.47 o
   0   4   7        0.02        0.17      0.77 o
   1   4   7        1.94        3.02      0.82 o
   2   4   7       13.37       12.83      1.61 o
   3   4   7       55.61       53.12      2.72 o
   4   4   7        1.02       -0.74      1.01 o
   5   4   7       37.06       37.84      2.48 o
   6   4   7       55.05       58.99      2.99 o
   7   4   7       71.72       74.38      3.35 o
   8   4   7       59.02       63.13      4.51 o
   9   4   7       11.63        6.68      1.59 o
  10   4   7      127.17      126.75      4.25 o
  11   4   7        6.64        4.38      3.57 o
 -10   5   7        1.21        1.98      1.83 o
  -9   5   7        4.00        0.76      1.33 o
  -8   5   7        0.04        0.68      1.29 o
  -7   5   7       44.30       54.23      3.02 o
  -6   5   7        8.27       12.92      1.88 o
  -5   5   7       40.80       38.73      2.64 o
  -4   5   7       22.99       24.95      2.27 o
  -3   5   7       35.88       39.94      3.43 o
  -2   5   7        8.18        8.58      3.44 o
  -1   5   7       14.37        1.75      4.58 o
   0   5   7        0.03       -1.22      1.43 o
   1   5   7       66.73       59.02      3.13 o
   2   5   7        3.71        1.61      1.48 o
   3   5   7       22.56       29.83      2.78 o
 -25   0   8       20.86       16.10      4.68 o
 -24   0   8       23.14       17.77      4.83 o
 -23   0   8       39.18       33.59      5.53 o
 -22   0   8        0.08       -0.41      2.14 o
 -21   0   8        0.02        0.08      2.37 o
 -20   0   8       27.00       26.91      4.58 o
 -19   0   8       18.26       12.43      3.42 o
 -18   0   8       14.53       13.45      3.40 o
 -17   0   8        2.86        5.53      2.52 o
 -16   0   8       59.52       54.69      2.86 o
 -15   0   8       18.25       17.09      1.38 o
 -14   0   8       16.88        8.02      2.54 o
 -13   0   8       28.76       32.51      1.58 o
 -12   0   8        7.07        6.08      0.91 o
 -11   0   8       51.16       37.75      1.64 o
 -10   0   8      112.84      130.23      2.85 o
  -9   0   8     1539.65     1568.06     15.60 o
  -8   0   8      862.74      878.44      9.76 o
  -7   0   8     9499.38     9382.42     80.45 o
  -6   0   8      168.22      196.51      3.56 o
  -5   0   8       11.47        7.99      1.12 o
  -4   0   8      742.29      793.84      8.98 o
  -3   0   8       65.87       76.74      2.14 o
  -2   0   8       74.36       79.38      2.17 o
  -1   0   8      291.77      291.35      4.49 o
   0   0   8      155.56      128.25      2.77 o
   1   0   8     2150.68     2063.67     19.86 o
   2   0   8       90.49       89.35      2.35 o
   3   0   8      584.15      583.90      7.34 o
   4   0   8      178.10      188.08      3.58 o
   5   0   8      106.51      118.40      2.81 o
   6   0   8       10.12        8.76      0.98 o
   7   0   8       86.34       89.15      2.76 o
   8   0   8        0.47       -0.05      0.69 o
   9   0   8      384.04      389.05      5.97 o
  10   0   8      161.82      155.87      4.07 o
  11   0   8      116.33      119.21      3.60 o
  12   0   8     1591.48     1442.27     17.57 o
  13   0   8        8.21       14.09      1.68 o
  14   0   8        0.02       -0.54      1.69 o
 -25   1   8        1.17        2.73      2.42 o
 -24   1   8       20.02       24.46      3.73 o
 -23   1   8       62.36       55.32      6.89 o
 -22   1   8        4.28        7.57      3.04 o
 -21   1   8       55.11       56.73      7.02 o
 -20   1   8        1.91        1.05      1.43 o
 -19   1   8       27.83       26.69      1.65 o
 -18   1   8       13.70       12.93      1.25 o
 -17   1   8       47.50       52.91      2.03 o
 -16   1   8      163.07      161.82      3.51 o
 -15   1   8        0.01        0.32      0.62 o
 -14   1   8       53.85       54.08      1.87 o
 -13   1   8       36.30       33.12      1.27 o
 -12   1   8       67.15       58.59      1.45 o
 -11   1   8       73.16       67.92      1.54 o
 -10   1   8        6.32        3.94      0.82 o
  -9   1   8        1.56        3.18      0.52 o
  -8   1   8       47.25       41.97      1.18 o
  -7   1   8       51.15       59.70      1.35 o
  -6   1   8      119.75      122.88      1.91 o
  -5   1   8       76.99       87.71      1.59 o
  -4   1   8      110.30      120.39      1.85 o
  -3   1   8       49.00       44.54      1.30 o
  -2   1   8      165.80      192.66      2.70 o
  -1   1   8      213.10      214.46      2.90 o
   0   1   8      326.13      332.85      3.82 o
   1   1   8        0.90       -0.10      0.45 o
   2   1   8        2.55        3.54      0.59 o
   3   1   8        1.04        1.86      0.55 o
   4   1   8      266.88      278.66      3.71 o
   5   1   8      230.66      227.32      3.13 o
   6   1   8       49.91       39.32      2.16 o
   7   1   8       17.80       17.90      1.22 o
   8   1   8      130.03      127.50      2.38 o
   9   1   8       94.06       86.52      1.99 o
  10   1   8       19.57       17.85      1.52 o
  11   1   8       98.32      101.03      3.46 o
  12   1   8       25.57       28.06      2.19 o
  13   1   8        3.63        1.05      0.98 o
  14   1   8        2.73        3.55      1.12 o
  15   1   8        1.80        2.53      1.16 o
  16   1   8        1.57        3.15      1.18 o
  17   1   8        7.33        7.32      2.91 o
 -24   2   8       10.09        9.22      2.49 o
 -23   2   8        0.37       -0.90      1.12 o
 -22   2   8        7.28        6.88      1.67 o
 -21   2   8       20.62       17.38      1.87 o
 -20   2   8       16.72       15.97      1.56 o
 -19   2   8        7.30        6.74      1.22 o
 -18   2   8       19.86       22.19      1.65 o
 -17   2   8      111.68      111.24      3.40 o
 -16   2   8        0.74        1.52      0.98 o
 -15   2   8      154.81      170.53      4.12 o
 -14   2   8      386.21      391.30      6.49 o
 -13   2   8      376.43      367.59      8.30 o
 -12   2   8      117.03      110.15      3.15 o
 -11   2   8       68.20       64.77      2.44 o
 -10   2   8       22.74       27.48      1.38 o
  -9   2   8       63.36       67.63      1.67 o
  -8   2   8       84.14       76.60      3.36 o
  -7   2   8      142.09      147.73      2.57 o
  -6   2   8        5.33        8.20      1.18 o
  -5   2   8        1.77        2.70      0.58 o
  -4   2   8        0.21        1.09      0.65 o
  -3   2   8        8.50       10.37      0.84 o
  -2   2   8      282.59      293.04      3.66 o
  -1   2   8       11.80       12.81      0.93 o
   0   2   8        0.13        2.13      0.61 o
   1   2   8      479.52      470.62      5.01 o
   2   2   8      374.79      358.40      4.23 o
   3   2   8       10.20       17.75      1.10 o
   4   2   8      482.17      475.76      5.41 o
   5   2   8     1136.94     1186.22      9.89 o
   6   2   8      137.39      143.50      2.74 o
   7   2   8       92.50       90.18      2.07 o
   8   2   8       11.67       11.23      1.49 o
   9   2   8      107.50      106.32      3.32 o
  10   2   8       23.62       20.55      1.78 o
  11   2   8       82.86       82.62      3.03 o
  12   2   8       13.67       13.17      1.63 o
  13   2   8        5.28        5.59      1.35 o
  14   2   8        0.63        1.22      1.20 o
  15   2   8        0.42        0.12      1.13 o
  16   2   8        1.28        2.66      1.34 o
 -21   3   8       29.17       30.61      5.69 o
 -20   3   8        0.29       -0.29      1.19 o
 -19   3   8       20.26       21.62      2.20 o
 -18   3   8        3.88        0.98      1.17 o
 -17   3   8        2.75        6.59      1.55 o
 -16   3   8       36.88       38.46      2.43 o
 -15   3   8       45.07       46.89      2.60 o
 -14   3   8       72.47       70.94      2.98 o
 -13   3   8        1.15        2.16      1.08 o
 -12   3   8        5.82        6.42      1.34 o
 -11   3   8      327.21      323.02      6.57 o
 -10   3   8      185.17      176.24      4.29 o
  -9   3   8        1.74        2.49      1.14 o
  -8   3   8      166.85      153.96      4.86 o
  -7   3   8      265.78      263.63      4.62 o
  -6   3   8        0.02        0.30      0.61 o
  -5   3   8       10.20        9.70      0.98 o
  -4   3   8        3.64        3.01      0.75 o
  -3   3   8        7.68        8.11      0.95 o
  -2   3   8      181.64      183.47      3.00 o
  -1   3   8       18.48       13.37      1.03 o
   0   3   8       78.43       78.29      2.32 o
   1   3   8        2.65        2.70      0.71 o
   2   3   8        0.94        0.14      0.66 o
   3   3   8      157.63      152.25      2.78 o
   4   3   8      158.62      160.34      2.86 o
   5   3   8      163.47      159.00      4.23 o
   6   3   8       86.14       92.89      3.33 o
   7   3   8        4.38        2.45      1.34 o
   8   3   8      110.85      120.22      3.80 o
   9   3   8       68.29       72.34      3.15 o
  10   3   8        8.91        8.86      1.78 o
  11   3   8        5.17        6.75      1.45 o
  12   3   8       30.68       29.64      2.36 o
  13   3   8        1.27        0.70      1.11 o
 -17   4   8        2.45        3.59      1.98 o
 -16   4   8       10.56       10.22      2.17 o
 -15   4   8       24.90       32.31      2.64 o
 -14   4   8       29.06       26.77      2.73 o
 -13   4   8        7.42       12.14      1.85 o
 -12   4   8       85.51       78.08      3.83 o
 -11   4   8       10.93        7.88      1.57 o
 -10   4   8       64.11       58.45      3.81 o
  -9   4   8       49.62       43.42      2.64 o
  -8   4   8       40.66       42.84      2.58 o
  -7   4   8        2.69        2.89      1.35 o
  -6   4   8        9.90       10.14      2.02 o
  -5   4   8       13.98       16.85      1.83 o
  -4   4   8       31.28       33.50      1.70 o
  -3   4   8       17.49       17.70      1.31 o
  -2   4   8       49.78       48.32      2.09 o
  -1   4   8        1.21       -0.17      0.68 o
   0   4   8        6.36        7.12      1.61 o
   1   4   8      175.73      175.19      3.22 o
   2   4   8       16.36       12.85      2.53 o
   3   4   8       18.38       21.14      2.06 o
   4   4   8        2.44        1.36      1.21 o
   5   4   8       46.40       52.53      2.89 o
   6   4   8       20.94       19.25      2.07 o
   7   4   8      214.45      221.55      5.57 o
   8   4   8        3.71        0.59      1.24 o
   9   4   8        3.94        3.54      2.17 o
  -8   5   8        0.78        0.54      1.46 o
  -7   5   8        3.36        3.65      1.61 o
  -6   5   8        6.84        8.33      1.86 o
  -5   5   8       58.71       65.56      3.50 o
  -4   5   8       64.80       62.42      3.40 o
  -3   5   8       38.59       47.98      4.16 o
  -1   5   8        0.01       -3.20      2.14 o
   0   5   8       28.85       29.16      3.11 o
 -24   1   9        7.02        5.64      6.86 o
 -23   1   9       11.48       13.42      4.43 o
 -22   1   9        1.17        1.06      1.90 o
 -21   1   9       23.89       22.96      2.76 o
 -20   1   9       37.40       34.00      2.70 o
 -19   1   9       44.26       51.50      2.37 o
 -18   1   9        6.51        6.65      1.18 o
 -17   1   9        2.86        1.61      1.42 o
 -16   1   9      290.28      285.11      5.20 o
 -15   1   9       25.64       26.81      2.16 o
 -14   1   9        4.10        4.86      0.92 o
 -13   1   9        9.11       10.50      0.85 o
 -12   1   9        0.07       -0.65      0.44 o
 -11   1   9       81.71       80.87      2.22 o
 -10   1   9       43.11       40.15      1.28 o
  -9   1   9     1147.65     1149.23      9.30 o
  -8   1   9        0.15        0.45      0.53 o
  -7   1   9       66.82       73.13      1.72 o
  -6   1   9      225.87      227.80      3.11 o
  -5   1   9       15.90       14.54      0.93 o
  -4   1   9      308.13      300.53      3.67 o
  -3   1   9       65.44       57.99      1.54 o
  -2   1   9      311.97      316.39      3.83 o
  -1   1   9      194.20      183.49      2.80 o
   0   1   9      181.86      178.54      2.78 o
   1   1   9      193.28      202.27      3.00 o
   2   1   9        5.36        5.46      0.92 o
   3   1   9     1660.50     1620.19     12.55 o
   4   1   9      374.66      351.52      4.49 o
   5   1   9       66.21       67.94      1.94 o
   6   1   9        0.40        0.19      0.56 o
   7   1   9        0.96        0.71      0.61 o
   8   1   9        1.64        0.64      0.64 o
   9   1   9       16.88       17.83      1.18 o
  10   1   9      833.28      805.32      8.16 o
  11   1   9       48.02       47.03      2.60 o
  12   1   9        6.95        7.30      1.31 o
  13   1   9       96.85       96.63      3.37 o
  14   1   9        0.04        1.57      1.10 o
  15   1   9        5.05        4.30      1.54 o
  16   1   9        8.65        7.49      5.03 o
 -23   2   9        7.41        4.87      1.84 o
 -22   2   9        0.00        1.09      1.18 o
 -21   2   9       11.40       12.21      1.70 o
 -20   2   9       20.54       18.10      1.87 o
 -19   2   9       21.93       24.70      2.04 o
 -18   2   9       37.18       33.73      2.22 o
 -17   2   9        5.05        4.24      1.19 o
 -16   2   9        7.62        8.94      1.42 o
 -15   2   9       39.73       42.82      2.69 o
 -14   2   9      381.13      395.06      6.67 o
 -13   2   9      649.56      667.09      9.21 o
 -12   2   9       26.05       21.17      2.60 o
 -11   2   9      381.03      372.32      6.75 o
 -10   2   9        5.62        4.10      1.04 o
  -9   2   9        2.21        1.55      0.93 o
  -8   2   9        2.74        2.62      0.66 o
  -7   2   9      155.26      163.36      2.69 o
  -6   2   9      209.32      193.46      3.09 o
  -5   2   9        1.15        0.62      0.56 o
  -4   2   9       26.86       28.14      1.27 o
  -3   2   9        8.04        8.71      0.84 o
  -2   2   9       87.34       84.94      1.98 o
  -1   2   9        6.92        8.27      0.89 o
   0   2   9      445.89      442.00      4.97 o
   1   2   9        0.67        0.58      0.70 o
   2   2   9       50.30       52.53      1.70 o
   3   2   9        2.72        2.87      0.75 o
   4   2   9      103.31      112.28      2.38 o
   5   2   9      488.20      473.29      5.35 o
   6   2   9      472.49      481.44      5.42 o
   7   2   9        9.54        5.64      0.86 o
   8   2   9       22.30       22.66      1.92 o
   9   2   9       16.46       15.59      1.69 o
  10   2   9      180.44      190.28      4.68 o
  11   2   9        6.02        5.71      1.30 o
  12   2   9       38.47       42.81      2.58 o
  13   2   9       29.09       30.41      2.33 o
  14   2   9       16.37       15.39      1.88 o
 -21   3   9        1.35        2.76      1.59 o
 -20   3   9        4.86        6.22      1.59 o
 -19   3   9        3.65        3.15      1.41 o
 -18   3   9        0.00        0.09      1.15 o
 -17   3   9       83.67      101.40      3.67 o
 -16   3   9       37.51       39.87      2.60 o
 -15   3   9        3.92        3.87      1.31 o
 -14   3   9       33.99       35.34      2.33 o
 -13   3   9       27.90       27.55      2.20 o
 -12   3   9       99.97       92.25      3.30 o
 -11   3   9        1.66        1.93      1.45 o
 -10   3   9        0.04       -0.82      0.98 o
  -9   3   9        3.65        1.20      1.11 o
  -8   3   9       15.07       16.11      1.68 o
  -7   3   9       18.72       16.24      1.20 o
  -6   3   9       30.95       23.69      1.46 o
  -5   3   9        0.22        0.13      0.60 o
  -4   3   9       30.41       26.92      1.36 o
  -3   3   9       59.02       69.68      1.94 o
  -2   3   9       15.41       12.62      1.06 o
  -1   3   9      193.59      186.85      3.16 o
   0   3   9       66.34       56.05      1.85 o
   1   3   9       13.13       11.02      1.19 o
   2   3   9      239.40      237.18      3.65 o
   3   3   9       49.49       50.99      1.81 o
   4   3   9       94.67       99.19      2.86 o
   5   3   9       18.36       12.12      1.60 o
   6   3   9      189.10      182.98      4.75 o
   7   3   9       13.64       12.15      1.70 o
   8   3   9       12.03       10.21      1.58 o
   9   3   9       10.87       10.56      1.59 o
  10   3   9        4.25        4.92      1.37 o
  11   3   9        4.93        2.52      1.37 o
  12   3   9        2.78        3.44      1.74 o
 -16   4   9        3.73        2.39      2.11 o
 -15   4   9       19.34       18.17      2.28 o
 -14   4   9        0.17       -0.83      1.32 o
 -13   4   9        0.25        1.33      1.25 o
 -12   4   9      116.30      110.04      4.01 o
 -11   4   9       50.26       49.80      3.13 o
 -10   4   9       20.74       22.58      2.16 o
  -9   4   9      107.49       99.04      3.66 o
  -8   4   9       23.01       20.40      2.19 o
  -7   4   9       25.15       25.03      2.19 o
  -6   4   9        9.58        6.83      1.54 o
  -5   4   9       42.66       42.82      2.84 o
  -4   4   9        5.26        5.93      1.07 o
  -3   4   9       58.17       55.92      2.00 o
  -2   4   9       93.75       89.63      2.39 o
  -1   4   9        1.12        1.54      0.83 o
   0   4   9       23.40       24.58      1.74 o
   1   4   9       39.70       36.78      1.97 o
   2   4   9        0.73        1.74      1.19 o
   3   4   9       17.39       19.10      2.07 o
   4   4   9       18.50       19.39      2.10 o
   5   4   9        4.91        3.72      1.43 o
   6   4   9       22.43       27.00      4.00 o
   7   4   9       87.24       82.95      6.83 o
 -24   0  10        0.53        9.01      3.96 o
 -23   0  10       38.68       40.76      6.23 o
 -22   0  10       22.00       29.28      5.32 o
 -21   0  10        2.73        6.97      3.40 o
 -20   0  10        0.07        1.22      2.68 o
 -19   0  10        8.34        8.21      3.48 o
 -18   0  10        0.00        2.25      2.45 o
 -17   0  10       70.18       35.75      4.18 o
 -16   0  10       53.63       52.05      3.22 o
 -15   0  10       11.26       11.12      1.36 o
 -14   0  10        8.03        3.02      0.95 o
 -13   0  10       35.73       32.45      1.79 o
 -12   0  10      186.70      171.01      3.66 o
 -11   0  10      178.04      172.43      3.66 o
 -10   0  10       94.53       87.82      2.58 o
  -9   0  10      310.18      290.19      4.92 o
  -8   0  10      177.19      179.44      3.71 o
  -7   0  10      209.29      226.89      4.22 o
  -6   0  10       45.00       46.23      2.78 o
  -5   0  10        0.38        1.23      0.77 o
  -4   0  10       68.33       70.66      2.35 o
  -3   0  10      503.62      497.83      6.94 o
  -2   0  10        0.59        0.76      0.79 o
  -1   0  10      218.87      205.38      4.00 o
   0   0  10       56.78       48.19      2.60 o
   1   0  10     1500.55     1460.47     17.44 o
   2   0  10        6.43        3.23      1.61 o
   3   0  10      210.84      229.11      5.12 o
   4   0  10      113.64      120.94      3.67 o
   5   0  10       22.02       19.29      1.81 o
   6   0  10        1.58        0.80      0.90 o
   7   0  10       48.83       49.56      2.61 o
   8   0  10      136.23      144.48      4.20 o
   9   0  10        0.96        0.70      1.01 o
  10   0  10        2.45        0.36      1.06 o
  11   0  10       45.55       38.25      2.63 o
  12   0  10        3.03        2.27      1.31 o
  13   0  10        0.23        2.51      1.38 o
 -24   1  10        3.57        1.14      2.45 o
 -23   1  10        0.00        1.27      2.23 o
 -22   1  10        2.43        1.45      2.28 o
 -21   1  10        8.29       13.37      2.99 o
 -20   1  10       25.60       23.08      3.35 o
 -19   1  10        5.27        5.21      1.33 o
 -18   1  10       17.16       16.18      1.67 o
 -17   1  10        8.31        6.74      1.34 o
 -16   1  10      174.40      174.30      4.09 o
 -15   1  10      119.43      122.70      3.41 o
 -14   1  10       33.90       35.36      1.81 o
 -13   1  10      331.19      339.74      7.20 o
 -12   1  10        1.58        0.69      0.65 o
 -11   1  10      132.71      129.92      2.43 o
 -10   1  10       45.08       41.61      1.67 o
  -9   1  10       34.33       36.19      1.41 o
  -8   1  10       72.98       84.10      1.95 o
  -7   1  10      218.23      218.87      3.34 o
  -6   1  10        1.45        0.52      0.57 o
  -5   1  10       26.57       30.08      1.30 o
  -4   1  10       32.72       34.80      1.39 o
  -3   1  10      129.82      140.63      2.66 o
  -2   1  10      127.55      128.73      2.43 o
  -1   1  10        0.27        0.04      0.58 o
   0   1  10        0.00       -0.65      0.58 o
   1   1  10      494.38      502.66      5.46 o
   2   1  10      118.76      126.50      2.50 o
   3   1  10      793.54      810.92      7.61 o
   4   1  10       51.52       50.22      1.82 o
   5   1  10       54.65       53.55      2.20 o
   6   1  10      554.37      549.31      5.95 o
   7   1  10       17.79       17.10      1.26 o
   8   1  10      198.19      201.55      3.35 o
   9   1  10      148.75      152.36      3.14 o
  10   1  10        2.34        5.74      1.03 o
  11   1  10        5.12        3.81      1.33 o
  12   1  10        8.46        0.85      1.64 o
  13   1  10        4.82        5.17      1.53 o
  14   1  10        1.42        1.03      1.39 o
 -22   2  10        2.08        2.97      1.32 o
 -21   2  10        6.07        4.94      1.40 o
 -20   2  10        2.02        2.36      1.27 o
 -19   2  10        0.26       -1.34      0.90 o
 -18   2  10       80.70       83.78      3.19 o
 -17   2  10        1.80        1.73      1.21 o
 -16   2  10       80.42       73.47      4.38 o
 -15   2  10        0.79        1.93      1.03 o
 -14   2  10      262.01      261.78      5.95 o
 -13   2  10       30.53       29.37      3.22 o
 -12   2  10       26.98       27.93      2.31 o
 -11   2  10      209.35      199.40      4.49 o
 -10   2  10      251.82      212.65      4.67 o
  -9   2  10        5.57        6.50      0.86 o
  -8   2  10        4.91        2.42      0.72 o
  -7   2  10       19.91       24.47      1.32 o
  -6   2  10        3.45        3.49      0.73 o
  -5   2  10        0.00        0.07      0.57 o
  -4   2  10        2.75        2.74      0.71 o
  -3   2  10        1.86       -0.19      0.59 o
  -2   2  10       21.83       16.15      1.13 o
  -1   2  10        1.76        0.80      0.64 o
   0   2  10        5.12        5.77      0.85 o
   1   2  10      180.71      183.09      3.11 o
   2   2  10       45.41       44.86      1.85 o
   3   2  10        4.92        4.29      0.85 o
   4   2  10       94.82       86.14      2.30 o
   5   2  10       33.58       34.76      1.92 o
   6   2  10        0.42       -0.03      0.68 o
   7   2  10        2.96        2.01      0.76 o
   8   2  10      147.66      151.17      4.23 o
   9   2  10       10.52       13.52      2.22 o
  10   2  10        1.72        3.49      1.26 o
  11   2  10       13.56       15.15      2.67 o
  12   2  10        0.61       -0.08      1.12 o
  13   2  10        7.34        9.78      2.96 o
 -20   3  10        1.00        2.75      2.00 o
 -19   3  10        4.46        6.98      1.60 o
 -18   3  10       22.85       23.39      2.31 o
 -17   3  10        0.97        0.14      1.23 o
 -16   3  10        9.88       14.99      2.31 o
 -15   3  10        0.14        1.33      1.19 o
 -14   3  10        0.33        0.07      1.05 o
 -13   3  10        3.31        2.38      1.22 o
 -12   3  10        7.75        7.90      1.55 o
 -11   3  10       16.32       17.48      1.90 o
 -10   3  10        0.03        0.16      1.14 o
  -9   3  10       33.10       35.91      3.02 o
  -8   3  10        1.09        1.13      1.20 o
  -7   3  10       40.70       44.38      1.69 o
  -6   3  10        1.31        0.24      0.68 o
  -5   3  10       42.51       39.56      1.65 o
  -4   3  10      138.55      119.64      2.60 o
  -3   3  10       65.94       56.95      1.93 o
  -2   3  10       54.74       52.18      1.87 o
  -1   3  10        6.28        3.51      0.85 o
   0   3  10       21.92       21.30      1.37 o
   1   3  10       38.93       42.70      1.75 o
   2   3  10       12.27       15.75      1.25 o
   3   3  10       28.85       26.38      1.51 o
   4   3  10       20.51       20.85      1.62 o
   5   3  10        7.03        7.45      1.61 o
   6   3  10       35.01       30.63      2.65 o
   7   3  10        0.87        0.21      1.20 o
   8   3  10       50.42       43.53      2.70 o
   9   3  10        5.25        9.26      1.68 o
  10   3  10       13.87       11.71      2.27 o
 -15   4  10       32.39       32.58      4.30 o
 -14   4  10        0.07        0.97      2.05 o
 -13   4  10        6.76        7.33      1.80 o
 -12   4  10       23.58       20.77      2.19 o
 -11   4  10        6.82        4.98      1.53 o
 -10   4  10        5.43        2.63      1.30 o
  -9   4  10        3.93        3.46      1.32 o
  -8   4  10        0.79        1.57      1.41 o
  -7   4  10       17.39        9.41      2.26 o
  -6   4  10       40.32       46.39      3.61 o
  -5   4  10       21.36       23.63      2.11 o
  -4   4  10        2.72        4.58      1.00 o
  -3   4  10        3.44        5.29      1.04 o
  -2   4  10       52.67       48.92      2.00 o
  -1   4  10       55.45       48.48      1.99 o
   0   4  10        7.29        7.10      1.09 o
   1   4  10        1.35        3.13      1.09 o
   2   4  10       10.06        8.01      1.69 o
   3   4  10       26.47       30.21      2.76 o
   4   4  10      112.32      112.35      4.17 o
   5   4  10        7.56        9.19      2.85 o
 -23   1  11        1.86       -2.25      3.20 o
 -22   1  11        4.21        4.35      3.65 o
 -21   1  11        3.18        0.06      3.11 o
 -20   1  11        7.49        7.01      1.95 o
 -19   1  11        0.04       -1.61      1.08 o
 -18   1  11       51.35       55.48      3.55 o
 -17   1  11       33.84       33.43      2.20 o
 -16   1  11      207.72      226.79      4.92 o
 -15   1  11       60.94       66.33      3.97 o
 -14   1  11        7.09        6.20      1.25 o
 -13   1  11      215.36      218.65      3.37 o
 -12   1  11       19.38       21.36      1.36 o
 -11   1  11      154.44      149.83      3.07 o
 -10   1  11      454.60      454.48      5.16 o
  -9   1  11      144.10      140.13      2.65 o
  -8   1  11      126.26      129.97      2.52 o
  -7   1  11        8.36        7.18      0.92 o
  -6   1  11       61.27       64.84      1.85 o
  -5   1  11       52.06       48.67      1.68 o
  -4   1  11        8.91       10.05      0.99 o
  -3   1  11       89.76       88.76      2.12 o
  -2   1  11       36.02       37.33      1.56 o
  -1   1  11       12.53       13.11      1.09 o
   0   1  11       15.52       16.65      1.51 o
   1   1  11      436.72      453.01      5.31 o
   2   1  11      125.58      121.98      2.57 o
   3   1  11      232.18      229.32      3.83 o
   4   1  11       59.79       61.52      2.07 o
   5   1  11        8.76        9.56      1.07 o
   6   1  11      110.89      116.77      2.77 o
   7   1  11        0.00       -0.17      0.76 o
   8   1  11        7.54        7.98      1.06 o
   9   1  11      122.68      116.95      2.88 o
  10   1  11        0.32        2.16      1.03 o
  11   1  11       24.36       16.74      2.12 o
  12   1  11        3.36        1.45      1.37 o
 -22   2  11        2.46        3.74      2.35 o
 -21   2  11        9.99       13.33      2.57 o
 -20   2  11       14.49       20.33      3.16 o
 -19   2  11       45.79       46.77      3.10 o
 -18   2  11        2.02        2.43      1.52 o
 -17   2  11        8.02        8.79      1.77 o
 -16   2  11        9.39        9.55      1.57 o
 -15   2  11       19.17       21.52      1.92 o
 -14   2  11       37.21       32.71      2.26 o
 -13   2  11        3.24        3.55      1.22 o
 -12   2  11       31.17       34.42      2.23 o
 -11   2  11       14.06       13.27      1.30 o
 -10   2  11        2.91        3.94      0.85 o
  -9   2  11      127.87      123.72      2.60 o
  -8   2  11       31.04       39.21      1.63 o
  -7   2  11        0.01        0.63      0.64 o
  -6   2  11       90.79       85.26      2.15 o
  -5   2  11        0.05        0.27      0.65 o
  -4   2  11       27.71       24.87      1.37 o
  -3   2  11       16.19       12.55      1.11 o
  -2   2  11        8.48       11.00      1.04 o
  -1   2  11      112.84      110.91      2.72 o
   0   2  11        8.38        8.12      1.08 o
   1   2  11        0.34        0.35      0.71 o
   2   2  11       77.13       71.58      2.11 o
   3   2  11        0.29        0.38      0.74 o
   4   2  11        0.00       -0.65      0.75 o
   5   2  11        0.04       -0.15      0.67 o
   6   2  11       17.61       19.69      1.38 o
   7   2  11      231.81      238.01      4.94 o
   8   2  11       57.99       57.97      2.94 o
   9   2  11       50.48       53.85      3.65 o
  10   2  11       34.29       30.38      2.40 o
  11   2  11        0.08        1.79      1.27 o
 -19   3  11        6.96       12.61      2.11 o
 -18   3  11       54.24       59.54      3.25 o
 -17   3  11       19.81       25.22      2.37 o
 -16   3  11        3.07        3.38      1.43 o
 -15   3  11       20.46       22.03      2.19 o
 -14   3  11       21.13       29.51      2.68 o
 -13   3  11        5.06        1.67      1.38 o
 -12   3  11        7.80        6.62      1.71 o
 -11   3  11        7.13        6.96      1.35 o
 -10   3  11        1.53        2.22      1.13 o
  -9   3  11       42.33       44.44      2.53 o
  -8   3  11       49.16       53.40      2.42 o
  -7   3  11        4.69        4.59      1.00 o
  -6   3  11        9.59        7.36      1.02 o
  -5   3  11        0.31       -0.21      0.71 o
  -4   3  11       68.15       61.72      2.48 o
  -3   3  11       13.95       11.42      1.15 o
  -2   3  11      125.98      130.66      2.87 o
  -1   3  11       50.09       46.38      1.90 o
   0   3  11       13.75       12.89      1.21 o
   1   3  11       22.76       27.06      1.57 o
   2   3  11       87.72       91.76      2.49 o
   3   3  11       48.16       50.84      2.01 o
   4   3  11        0.06       -0.42      1.02 o
   5   3  11        9.79       11.09      1.79 o
   6   3  11       47.27       49.37      3.28 o
   7   3  11        0.46       -1.77      1.18 o
   8   3  11        2.35        5.40      1.83 o
 -13   4  11       39.15       39.62      4.41 o
 -12   4  11       12.29       10.29      2.78 o
 -11   4  11        0.12        0.01      1.93 o
 -10   4  11       20.28       25.15      3.30 o
  -9   4  11        1.12       -0.81      1.31 o
  -8   4  11        4.49        4.38      1.43 o
  -7   4  11       53.09       58.66      3.07 o
  -6   4  11       46.88       55.07      3.05 o
  -5   4  11        8.56       10.23      1.55 o
  -4   4  11       44.58       49.24      2.07 o
  -3   4  11        3.13        1.65      0.93 o
  -2   4  11        0.42        0.98      0.91 o
  -1   4  11       31.59       34.29      1.92 o
   0   4  11       19.79       23.45      1.68 o
   1   4  11        9.73       11.94      1.97 o
   2   4  11        0.53        1.76      1.61 o
 -17   0  12      126.35      130.99      3.97 o
 -16   0  12       29.21       26.23      3.22 o
 -15   0  12      127.48      124.86      4.77 o
 -14   0  12        9.95       10.02      1.56 o
 -13   0  12      141.55      138.00      4.03 o
 -12   0  12      679.08      638.63     13.83 o
 -11   0  12       42.84       46.89      2.52 o
 -10   0  12      176.12      164.70      4.39 o
  -9   0  12       14.98       16.49      1.74 o
  -8   0  12        0.02        1.25      1.11 o
  -7   0  12       87.38       88.97      3.26 o
  -6   0  12      219.79      224.22      5.29 o
  -5   0  12       43.42       45.69      2.57 o
  -4   0  12      246.96      241.72      5.54 o
  -3   0  12        0.99        1.22      1.22 o
  -2   0  12      615.08      620.22     13.65 o
  -1   0  12      396.56      422.60      7.79 o
   0   0  12     1506.68     1521.89     18.89 o
   1   0  12     1693.10     1736.65     21.01 o
   2   0  12      459.53      490.79      8.75 o
   3   0  12      118.34      112.31      3.90 o
   4   0  12       70.86       75.10      3.64 o
   5   0  12       23.22       21.87      2.14 o
   6   0  12      154.65      153.45      4.69 o
   7   0  12      270.63      272.59      6.41 o
   8   0  12       44.36       40.53      2.79 o
   9   0  12      176.74      181.72      5.26 o
  10   0  12        2.12        2.92      1.40 o
  11   0  12        0.62        1.02      1.40 o
 -22   1  12       14.61       13.16      4.99 o
 -21   1  12        0.50       -2.68      3.11 o
 -20   1  12        0.46       -0.78      1.38 o
 -19   1  12       25.85       28.78      2.26 o
 -18   1  12       29.96       33.52      2.33 o
 -17   1  12       24.90       31.09      2.24 o
 -16   1  12      267.39      271.78      5.59 o
 -15   1  12       33.74       37.18      2.30 o
 -14   1  12        2.81        2.44      0.85 o
 -13   1  12       22.78       21.44      1.34 o
 -12   1  12       50.83       47.17      1.77 o
 -11   1  12       18.78       17.39      1.25 o
 -10   1  12       47.34       47.61      1.74 o
  -9   1  12        2.29        0.50      0.66 o
  -8   1  12        0.79        0.87      0.71 o
  -7   1  12        9.54       10.18      1.07 o
  -6   1  12       66.53       58.14      2.43 o
  -5   1  12       26.55       28.50      1.51 o
  -4   1  12        2.82        3.90      0.86 o
  -3   1  12       84.00       86.10      2.21 o
  -2   1  12       13.90       10.58      1.10 o
  -1   1  12       16.10       14.68      1.30 o
   0   1  12       74.07       76.66      2.91 o
   1   1  12       58.16       62.50      2.17 o
   2   1  12       44.24       40.97      2.25 o
   3   1  12       47.50       48.76      2.01 o
   4   1  12       28.05       26.86      1.62 o
   5   1  12       48.99       52.32      2.10 o
   6   1  12        0.46        1.76      0.90 o
   7   1  12       53.47       52.73      2.18 o
   8   1  12        3.70        2.87      0.99 o
   9   1  12        6.54        9.17      1.50 o
  10   1  12        1.74        2.42      1.28 o
 -20   2  12       22.94       32.62      2.55 o
 -19   2  12       38.98       49.77      2.89 o
 -18   2  12        2.09        2.54      1.29 o
 -17   2  12        4.19        2.27      1.31 o
 -16   2  12       27.42       28.49      2.29 o
 -15   2  12        0.23       -0.07      1.18 o
 -14   2  12       10.62       10.60      1.67 o
 -13   2  12       10.01       11.13      1.65 o
 -12   2  12       43.34       42.62      2.57 o
 -11   2  12       10.93        9.02      1.14 o
 -10   2  12       13.49       12.34      1.18 o
  -9   2  12        0.56        0.48      0.74 o
  -8   2  12        5.84        5.03      0.91 o
  -7   2  12       17.20       18.07      1.30 o
  -6   2  12       17.36       14.20      1.23 o
  -5   2  12       81.58       76.41      2.20 o
  -4   2  12        7.90        5.28      0.92 o
  -3   2  12        6.54        5.85      0.96 o
  -2   2  12       60.36       59.71      2.04 o
  -1   2  12       65.24       62.14      2.09 o
   0   2  12      122.34      126.65      3.36 o
   1   2  12       93.43      100.15      2.56 o
   2   2  12        5.94        8.03      1.55 o
   3   2  12       72.69       73.48      3.10 o
   4   2  12        0.85        1.40      0.85 o
   5   2  12       45.86       49.14      2.00 o
   6   2  12        0.17       -0.83      0.82 o
   7   2  12      102.00      101.43      3.72 o
   8   2  12        0.49       -1.55      1.19 o
   9   2  12        0.00       -1.30      1.79 o
 -17   3  12        6.23       12.17      3.28 o
 -16   3  12        9.17       14.01      2.35 o
 -15   3  12        0.22       -1.33      1.21 o
 -14   3  12       12.61       15.45      2.23 o
 -13   3  12       19.51       19.18      2.13 o
 -12   3  12        0.36       -1.03      1.11 o
 -11   3  12        0.05        1.05      1.10 o
 -10   3  12       22.89       24.57      2.15 o
  -9   3  12        7.26        6.84      1.87 o
  -8   3  12        7.67        8.91      1.40 o
  -7   3  12        1.41        1.13      0.86 o
  -6   3  12       50.59       45.91      1.94 o
  -5   3  12        0.91        0.57      0.81 o
  -4   3  12        4.62        6.55      1.07 o
  -3   3  12       39.37       33.40      1.74 o
  -2   3  12       33.83       30.26      1.68 o
  -1   3  12       38.73       39.32      1.88 o
   0   3  12       16.64       14.25      1.32 o
   1   3  12       37.93       37.80      1.87 o
   2   3  12       37.55       42.66      1.97 o
   3   3  12       37.61       43.66      2.19 o
   4   3  12       15.88       17.26      1.92 o
   5   3  12       24.43       27.13      6.72 o
  -8   4  12        2.39        1.99      1.53 o
  -7   4  12        0.28        0.79      1.71 o
  -6   4  12       38.63       45.36      3.16 o
  -5   4  12       42.95       41.91      2.66 o
  -4   4  12       24.41       22.47      1.72 o
 -21   1  13       20.50       16.35      5.42 o
 -20   1  13       18.11       19.18      2.34 o
 -19   1  13        4.57        4.44      1.47 o
 -18   1  13        9.79        6.36      1.58 o
 -17   1  13        0.01        0.49      1.22 o
 -16   1  13       24.50       20.34      2.02 o
 -15   1  13       57.81       58.31      2.85 o
 -14   1  13       74.95       72.55      2.21 o
 -13   1  13        1.20        2.26      0.88 o
 -12   1  13       25.72       28.93      1.53 o
 -11   1  13        3.94        2.78      0.87 o
 -10   1  13       15.21       13.45      1.25 o
  -9   1  13       26.67       23.19      1.48 o
  -8   1  13        0.45       -0.04      0.81 o
  -7   1  13       16.19       15.41      1.35 o
  -6   1  13        0.82        0.85      0.81 o
  -5   1  13        0.87        0.36      0.76 o
  -4   1  13       40.36       39.20      1.87 o
  -3   1  13       26.50       26.33      1.66 o
  -2   1  13      513.09      528.57      6.62 o
  -1   1  13       48.80       52.71      2.17 o
   0   1  13        4.08        8.91      1.14 o
   1   1  13        3.43        3.69      0.94 o
   2   1  13        6.50        5.40      1.02 o
   3   1  13        2.57        2.03      0.93 o
   4   1  13        0.39        0.30      0.84 o
   5   1  13       93.78      102.33      2.87 o
   6   1  13       28.44       24.96      1.76 o
   7   1  13       95.55      108.21      3.02 o
   8   1  13        3.52        2.65      1.10 o
 -19   2  13        1.73        2.02      1.43 o
 -18   2  13        2.72        3.02      1.44 o
 -17   2  13        8.62        9.29      1.76 o
 -16   2  13        3.97        4.96      1.47 o
 -15   2  13        1.77        0.69      1.31 o
 -14   2  13       87.75       88.07      3.51 o
 -13   2  13       22.96       22.29      2.11 o
 -12   2  13        0.15        0.34      1.14 o
 -11   2  13       46.50       47.89      1.97 o
 -10   2  13        0.44       -0.18      0.84 o
  -9   2  13       39.60       39.60      1.83 o
  -8   2  13       81.47       78.08      2.37 o
  -7   2  13        3.39        1.82      0.85 o
  -6   2  13       57.32       49.11      2.21 o
  -5   2  13       52.77       43.29      1.87 o
  -4   2  13       21.48       22.26      1.50 o
  -3   2  13        4.03        3.13      0.93 o
  -2   2  13        5.77        4.90      0.98 o
  -1   2  13       22.52       22.89      1.54 o
   0   2  13        0.14       -0.98      0.80 o
   1   2  13        0.08        0.07      0.84 o
   2   2  13        1.58        1.10      0.93 o
   3   2  13        3.06        2.17      1.02 o
   4   2  13       21.61       29.25      2.19 o
   5   2  13       78.92       80.36      3.35 o
   6   2  13        0.00        0.13      2.26 o
 -15   3  13       16.26       15.79      2.82 o
 -14   3  13        1.86        2.23      1.72 o
 -13   3  13       25.14       25.56      3.55 o
 -12   3  13        0.27        0.42      1.35 o
 -11   3  13        0.45        1.20      1.41 o
 -10   3  13        0.32        2.18      1.27 o
  -9   3  13        1.21        1.66      1.21 o
  -8   3  13        9.45        9.36      1.23 o
  -7   3  13        5.64        6.21      1.09 o
  -6   3  13        0.25       -0.34      0.82 o
  -5   3  13       41.50       36.92      1.91 o
  -4   3  13        1.30        1.34      0.91 o
  -3   3  13       16.69       17.12      1.41 o
  -2   3  13       12.28       10.10      1.23 o
  -1   3  13       55.76       60.86      2.33 o
   0   3  13        2.06        1.33      1.02 o
   1   3  13        1.51        0.72      0.99 o
   2   3  13       10.36       10.07      1.53 o
 -17   0  14       94.39       92.39      3.91 o
 -16   0  14      143.57      140.66      5.15 o
 -15   0  14        8.80        6.80      1.61 o
 -14   0  14       25.55       20.95      2.16 o
 -13   0  14       18.24       19.84      2.09 o
 -12   0  14        0.04        0.36      1.17 o
 -11   0  14        5.27        1.90      1.30 o
 -10   0  14       24.63       27.02      2.35 o
  -9   0  14        0.02       -0.03      1.17 o
  -8   0  14        9.60       13.93      1.91 o
  -7   0  14       18.65       16.62      2.81 o
  -6   0  14      101.40       91.67      3.78 o
  -5   0  14       38.58       43.25      2.90 o
  -4   0  14       41.68       35.47      2.74 o
  -3   0  14      107.95      110.48      4.22 o
  -2   0  14      183.02      186.71      5.32 o
  -1   0  14       21.01       21.69      2.77 o
   0   0  14       48.95       52.71      3.59 o
   1   0  14       64.71       64.34      3.49 o
   2   0  14       56.39       58.98      3.41 o
   3   0  14        8.52        9.31      1.83 o
   4   0  14        0.90       -1.58      1.30 o
   5   0  14       42.58       54.37      3.38 o
   6   0  14       25.74       30.37      2.82 o
 -19   1  14       18.84       17.81      2.21 o
 -18   1  14        3.03        2.06      1.41 o
 -17   1  14       19.71       19.39      2.24 o
 -16   1  14       18.94       18.00      2.09 o
 -15   1  14       13.69       10.07      1.61 o
 -14   1  14        0.19        0.80      0.87 o
 -13   1  14       21.36       20.68      1.57 o
 -12   1  14       14.69       12.91      1.42 o
 -11   1  14        2.50        1.83      0.87 o
 -10   1  14        1.79        0.66      0.86 o
  -9   1  14       11.36       11.01      1.28 o
  -8   1  14       53.99       44.34      2.04 o
  -7   1  14        2.71        2.04      0.96 o
  -6   1  14        0.03        0.04      0.92 o
  -5   1  14      110.88      111.83      2.95 o
  -4   1  14       29.20       38.71      1.99 o
  -3   1  14       51.36       56.58      2.32 o
  -2   1  14      187.44      200.17      3.99 o
  -1   1  14      267.81      285.28      4.84 o
   0   1  14        0.01       -0.30      0.90 o
   1   1  14       30.14       34.72      1.97 o
   2   1  14       31.59       32.19      1.95 o
   3   1  14       47.17       49.07      3.08 o
   4   1  14       17.65       18.73      1.64 o
   5   1  14        7.67        8.56      1.35 o
   6   1  14       82.14       96.19      3.51 o
 -17   2  14       10.90       19.41      2.33 o
 -16   2  14        4.32        4.14      1.51 o
 -15   2  14        2.48        4.46      2.16 o
 -14   2  14       14.08        9.29      1.87 o
 -13   2  14       26.24       28.74      2.45 o
 -12   2  14        8.66       11.81      1.84 o
 -11   2  14        5.30        4.97      1.09 o
 -10   2  14        0.34        0.73      0.87 o
  -9   2  14        0.95        1.78      0.95 o
  -8   2  14        1.06        0.52      0.87 o
  -7   2  14       14.84       12.35      1.30 o
  -6   2  14       27.89       25.57      1.64 o
  -5   2  14       14.00       12.61      1.34 o
  -4   2  14       60.53       60.63      3.24 o
  -3   2  14        0.61        0.66      0.93 o
  -2   2  14        3.98        3.25      1.06 o
  -1   2  14       12.49       15.69      2.15 o
   0   2  14        9.22        7.45      1.32 o
   1   2  14       23.40       25.25      1.85 o
   2   2  14        9.04        8.09      1.35 o
   3   2  14       35.64       41.31      2.57 o
 -11   3  14        4.83        6.68      2.56 o
 -10   3  14        0.25        1.58      1.84 o
  -9   3  14        6.98       10.57      2.91 o
  -8   3  14       21.23       20.59      1.85 o
  -7   3  14        0.22        0.17      0.94 o
  -6   3  14        0.38       -1.33      0.89 o
  -5   3  14        0.04        0.41      0.90 o
  -4   3  14        2.78        5.04      1.07 o
  -3   3  14        0.55        0.28      0.97 o
 -17   1  15        2.73        1.17      1.49 o
 -16   1  15        0.50        1.57      1.44 o
 -15   1  15       37.87       36.30      2.45 o
 -14   1  15       10.82        8.42      1.26 o
 -13   1  15        4.09        3.38      1.02 o
 -12   1  15        0.05        1.01      0.91 o
 -11   1  15       15.73       14.42      1.41 o
 -10   1  15        8.37        9.06      1.26 o
  -9   1  15       21.44       27.98      1.81 o
  -8   1  15      114.93      116.36      3.33 o
  -7   1  15       16.87       22.00      1.69 o
  -6   1  15       17.60       17.50      1.58 o
  -5   1  15       32.61       34.22      1.99 o
  -4   1  15      107.19      116.15      3.17 o
  -3   1  15       17.84       16.82      1.61 o
  -2   1  15       41.87       41.89      2.22 o
  -1   1  15      120.13      138.51      3.49 o
   0   1  15       50.24       55.86      2.46 o
   1   1  15        9.30        9.11      1.37 o
   2   1  15        7.82       10.15      1.69 o
 -14   2  15        0.09        1.06      1.90 o
 -13   2  15       12.84       11.14      2.79 o
 -12   2  15        3.00        4.70      1.47 o
 -11   2  15        4.79        4.68      1.24 o
 -10   2  15        5.32        5.16      1.15 o
  -9   2  15       11.28        9.20      1.34 o
  -8   2  15       12.32       11.15      1.36 o
  -7   2  15       47.42       58.83      2.47 o
  -6   2  15        9.13       10.69      1.40 o
  -5   2  15        2.65        2.80      1.10 o
  -4   2  15       75.41       74.98      2.74 o
  -3   2  15       68.82       74.39      3.79 o
  -2   2  15        2.93        1.64      1.28 o
  -1   2  15        2.21        4.44      1.46 o
 -15   0  16       35.24       36.15      2.86 o
 -14   0  16        0.23        0.72      1.29 o
 -13   0  16       35.45       36.65      2.89 o
 -12   0  16        0.32        1.32      1.35 o
 -11   0  16       30.06       37.75      3.49 o
 -10   0  16       56.63       55.57      3.39 o
  -9   0  16        8.54        8.59      1.99 o
  -8   0  16       96.67      107.63      4.37 o
  -7   0  16       11.21        6.14      1.84 o
  -6   0  16       15.44       13.24      2.27 o
  -5   0  16       74.63       84.53      4.21 o
  -4   0  16        6.86        2.84      1.68 o
  -3   0  16        1.78        2.50      1.67 o
  -2   0  16        6.42       10.61      3.13 o
  -1   0  16       21.20       26.75      4.16 o
 -13   1  16        3.37        2.20      1.08 o
 -12   1  16        1.51        2.18      1.05 o
 -11   1  16       11.01        9.62      1.38 o
 -10   1  16        0.36       -0.15      0.97 o
  -9   1  16        0.56       -0.53      0.96 o
  -8   1  16        8.44        6.19      1.30 o
  -7   1  16        0.00        0.60      1.05 o
  -6   1  16        6.94        8.58      1.39 o
  -5   1  16       10.16        9.53      1.46 o
  -4   1  16       29.34       25.91      3.33 o
  -3   1  16        9.19       11.93      2.17 o
 
